# Supplementary material for: Comparatively Evolution and Expression Analysis of GRF Transcription Factor Genes in Seven Plant Species
Source: Plants (Basel). 2023 Jul 27;12(15):2790. doi: 10.3390/plants12152790 (PMC10421444; doi:10.3390/plants12152790)
Supplement: Supplementary file 1 [file plants-12-02790-s001.zip]

Archive with 1 entries (1 files):
- plants-2522550-supplementary.xlsx
