# Supplementary material for: Comparatively Evolution and Expression Analysis of GRF Transcription Factor Genes in Seven Plant Species
Source: Plants (Basel). 2023 Jul 27;12(15):2790. doi: 10.3390/plants12152790 (PMC10421444; doi:10.3390/plants12152790)
Supplement: Supplementary file 1 [file plants-12-02790-s001.zip › plants-2522550-supplementary.xlsx]

## Sheet: Table S1
Table S1. The gDNA, CDS and protein sequence of GRFs in seven plants.
gDNA	CDS	Protein
>O.lucimarinus v2.0|fgenesh1_pg.C_Chr_3000219|Chr_3:453569..455540 forward	>O.lucimarinus v2.0|14618 CDS	>O.lucimarinus v2.0|14618
ATGGGCGCCGACGGCGACGCCGTGCGCGACGCGCTCGCGAACGCGGTCGAAGCGATCGCGCGCGATGTCCCGAACGCGCGCGGCACGGACTTATCCCTCGAGAGCGCGAAGGAGAAGGCGACGCGCGCGCAAAAGCTGCCCGCGCGGGACGCGCTGCTCGCGGTGAAACGGTGCTGGACGACCGCGACGCACGAACCGGGGAATCGACTGCGGGAAAAGGAGCTGGCGGAGGTGATGCGAACGTTTAACGAGGCGTGGTTGAAACAAGGCCTGACGGGGACGCCGTTGGACGATGGGACGTGGTCGTTTAGAGTGGCGCGAGTGAATCGAAACGCGGCGAAGCGATGCCTCACGGCGCTGGGGAACTGGGCGAGGAAGGGAGCGTGGGAACCGTGGACC…	ATGGGCGCCGACGGCGACGCCGTGCGCGACGCGCTCGCGAACGCGGTCGAAGCGATCGCGCGCGATGTCCCGAACGCGCGCGGCACGGACTTATCCCTCGAGAGCGCGAAGGAGAAGGCGACGCGCGCGCAAAAGCTGCCCGCGCGGGACGCGCTGCTCGCGGTGAAACGGTGCTGGACGACCGCGACGCACGAACCGGGGAATCGACTGCGGGAAAAGGAGCTGGCGGAGGTGATGCGAACGTTTAACGAGGCGTGGTTGAAACAAGGCCTGACGGGGACGCCGTTGGACGATGGGACGTGGTCGTTTAGAGTGGCGCGAGTGAATCGAAACGCGGCGAAGCGATGCCTCACGGCGCTGGGGAACTGGGCGAGGAAGGGAGCGTGGGAACCGTGGACC…	MGADGDAVRDALANAVEAIARDVPNARGTDLSLESAKEKATRAQKLPARDALLAVKRCWTTATHEPGNRLREKELAEVMRTFNEAWLKQGLTGTPLDDGTWSFRVARVNRNAAKRCLTALGNWARKGAWEPWTGECRKMRDEVMKKEDGAYDTYAQVHRGLEALRARATTGVRNLVNDGESEVTYEHALEFDKELQKWIETCWLENGLPPLDELPKSNEVFYASGMVHTEMPLSSKRAPPRDRSQPISPATAPAKKAKTIKDERLQSPVRANAELPRSVKKEPKEPGAAAVLRSPTPHSPTPCETAKPPARETEMHVIRHSVAVTVKVRCYGLDADLVIIPPFGVPSGVKTNGEMAAMVFRETQAAQQANVQPAESSMRCTHNDGKAWRCPGRNLEGTP…
>M.polymorpha v3.1|Mapoly1350s0001|scaffold_1350:8..5116 forward	>M.polymorpha v3.1|Mapoly1350s0001.1 CDS	>M.polymorpha v3.1|Mapoly1350s0001.1.p
CTCTCTCTCCCTCTTCTCCCCTTCCTGGGACCTGGTCCTGGTCTCTCTCTCTCTCTCTCTCTCTCTCCTCCCTCGCTCAGACCCAACCTTTCCCTTCTTCTACGCTGGCCGGGGGCTGTGTCGTCAGTCAGTAGCGTCTGCCTGCTCCTGAGACTTAAGAGCTCTGCGCCGACTTCGAGTGATCTTCTTTTCTCTCACTTCGACCTCTCTCTGAGCCCTCTCCAGCTCAGTGGAGTGAGGACATGTGAGTGAGAGTGTGGAGTCGACGAGAAGAGTAGTAGAGTGCTGGGTTCGGTTCATTCTCCTCGAGAGAAGCTAGTCAGCCACCAGTACTGGAGTCAGTCTGCCCCGAAACTTGCTCAGAGTCGAAGAAGAAGAAGCTCGGAGCAAAATCGACAG…	ATGGACTTCTCACACAGCTCCGCTGCAGCCACAGCCGGGCTCACAAGCAGTGCGTTGGGTTTCGGCGAGCGCCCGCTGTCCTCACTGTCGTCGGACCTCACAGACAATCATCATCGCTCACGAATGCCCAGCCACCACAATATGCCTCCTACATCCGTGGGGTCCATGTCGCCAGGCCTAAATCCGCTGAAGCAGTGCCGATCCGAGATGGACTTGGATGGGCGAGGCGGAGGCGATGACCGTCGAGGTCCCCTCAAGCTCGCTCGTACGGATTCCTTTTCTTGCCGGCAGTCGGATCTCAAAATGCACATGAGCAGTGGCAGCCCCGGTGCCTCGCTCGTTCGCAGCAACTCAGTCGTCTCGGATGGGCGCTTGGGATGCTCACCTACCAACTCTTGC…	MDFSHSSAAATAGLTSSALGFGERPLSSLSSDLTDNHHRSRMPSHHNMPPTSVGSMSPGLNPLKQCRSEMDLDGRGGGDDRRGPLKLARTDSFSCRQSDLKMHMSSGSPGASLVRSNSVVSDGRLGCSPTNSCASDGALLGSDATVVSDSRQLMRSDSVVSAPAYPGAQQPGRSPLSYHHQSYHYKPAGNSLNMGREGVGHMSMQNISSARAPFTTGQWAELEHQALIFKYMMAGVNVPPDLLNPIRKSVAAMNGLTPASHHATNMGWGTFHLGVASNADPEPGRCRRTDGKKWRCSRDVVPDQKYCERHMHRGRHRSRKPTDGQATSTSPAATASSAAANSSSVTTNRSVPGSGGSSLGHSNLSPTISASSQHGGGQQQQQQQQQQQQQQQQQHQSLG…
>M.polymorpha v3.1|Mapoly0090s0035|scaffold_90:323599..329867 reverse	>M.polymorpha v3.1|Mapoly0090s0035.1 CDS	>M.polymorpha v3.1|Mapoly0090s0035.1.p
GTCCGCTGCGCTCTCCCGCCTTCGCCATCGTTTGCGCTGGCACAGCACTCGAGATCTACTACTGGACACTCGCTCAGGCTTCTCCTTCTTCTTCGTCTTCATCATGCCTCCTGGGCCAAAAGGAATTCTGCCAATGTGTCATGATTTGCCGCTTTGGCCTCGGCCTCGTACCCCAGCTCCTCCTGCCACGGCTTCTGCTTGGTGGTGCTGCTGCTGTAGTAGTAGTATTTCTAGTACTGGTCGTAGCGTAGCAGCAGCAGCAGAAGCAGCTGCTCTAGTGCTCTGTAGTAGCGAGTATCATTATCCGCTTTTGGCTCGGCTTCGCTTTTCCGCTGCTGCAGCTGACGACGAAGAATTCCGCTGACAGTCTTCACTGGTCGACTTCTCCTCCCCCGACTT…	ATGGCTGGAATACCCATGGCTCCTGATGCCCCACATGTGCAGGGATTTTGGAGCGCAGTCCGTGATGTTGTCAGATGCAATCGGAAAGATGGCAAGCGGTGGCAATGTGCACGAGAAGTCGTCCCGGGCCAGAAGTACTGCGAGCGGCATGTGGGCAGAGGGCGCAGCAGGCCCAAGCGCTCGGCGGAGAACTACTCGGCCTCGTCGGAAGTCGCTGCCACTTCGTCTCTCGGTGCCATCTCGTCCATCAGCATGGCTGTCGCTGCAGGCCAAGGCGGCCCCCTGCACGTCGCCTACAACAGCATTCAGGCTTCCACATCGCCGAACGACCCTCGTAATCATCATATGATCCCCTCGCCGGCTGCAGTGATGCTGCCGAGCTGCTTCGAGAAGGTGGCC…	MAGIPMAPDAPHVQGFWSAVRDVVRCNRKDGKRWQCAREVVPGQKYCERHVGRGRSRPKRSAENYSASSEVAATSSLGAISSISMAVAAGQGGPLHVAYNSIQASTSPNDPRNHHMIPSPAAVMLPSCFEKVARVKVLYDRVRSNFPYFDAFTGKNHPIFMENAGGSQVPRVVIDAISNYMRASYVQVGAGYDLSNRATETIKSAHNHMKTFTNAHGVGEVVFGASTSQMLTNLSYCYSHLLAEGDEIIVHEANHEANSGPWLRMAVRCGLTVKWWRVNYDTFESELEALAALLSPRTRIVAVAHVSNILGEVLDLERVVKLVKTRVGDSVRVVADGVAYAPHRAVDVAKWAVDWYVFSSYKVYGPHMAVLYGSHDAFLDVKDYSPNWDFIGDDDVTKQ…
>M.polymorpha v3.1|Mapoly0006s0033|scaffold_6:401815..413350 reverse	>M.polymorpha v3.1|Mapoly0006s0033.1 CDS	>M.polymorpha v3.1|Mapoly0006s0033.1.p
GGTCACATCAGATGAGAATGGCCTTGTCAAAATAGGAGGAAAAGGTGAACAAGTTTCAGTCATGAAATGAAAAGACATCATTGGATTTTGAGAAACGATGTGCTTTGAATTTTAGGCCCGACAATTTATCTGCCTCGCGGCGGCCGTTGATTTGAATTTGGAGGCGAGGGTAAACAAACATAGGCGAATAAACTGCAGCCCGGGACATCGTTGTTGCAATCCATAAGCGGACTGAGCTGATCATGGCAAGTTGCACTGGCATGTGCGATTTTCAGGATATTCAGCATCAATCCAGTATGCGGGAAGATAAAATGCAAATCATGAGGCCCAAAAGTCACATAATTCTCCAGCACTCGTCACAAAAAGACACACTTGTCCTGAGGAGGAGCAGCTGATTCA…	ATGACCTCGATGACGAAGGAACCAGCAAAAAAGCTGTCCGATCTTCTGGTGGCTTCCCCAAACAAGCGCAAGAACAAGGACAAGGAGAAGGACAAACCGCGGAAGAAAGCAGAGCACAGACTGGAGAAGGATGATTATGTTCGTACTGTCATCGTTCCACAACCTCCTGGAAGAATTCCGAAGGCAGTTAGTAAACCCAAGCGGACTATTGTGTATGCGAGTTCTTCCGAGGAGGAAGATGACGAACCCCCTGTTATAAGGAAGGTGGAGAGCAAAAAAGTTGTGATCGGGGATGGAGCTGCTAAATCCAAAAGAGGAAGGGAATCCCATAATGAGAAACTTTTGGCCAAACCAGTCGCTCGCAAGAAAACAAGTAGGGCTGATAAGCCACCCCCGCCT…	MTSMTKEPAKKLSDLLVASPNKRKNKDKEKDKPRKKAEHRLEKDDYVRTVIVPQPPGRIPKAVSKPKRTIVYASSSEEEDDEPPVIRKVESKKVVIGDGAAKSKRGRESHNEKLLAKPVARKKTSRADKPPPPPPESRCKRSDGKQWQCSAWALDGLSYCEKHYAYIKSRSNKKVAGVQTASSRVQSASINKFQPASSKVHSAAPKHPIAQPKSLPSSKLSSQKRKRIEEEKAEVKDLKEKIYREKTNKAPKIRSSHSPRKLSGGEWPIVSNGDALNGERFKKASFINGKETRNFGGGDYLERNYSGDFSPKGMEQSRMCHQCQRNDKGAVVRCTKCERKRYCTLCIAKWYPDLTEDDFETNCPFCRGNCNCKACLRSAGPIEDEIEKSESERIKLSKY…
>M.polymorpha v3.1|Mapoly0010s0053|scaffold_10:796896..803106 forward	>M.polymorpha v3.1|Mapoly0010s0053.1 CDS	>M.polymorpha v3.1|Mapoly0010s0053.1.p
GAGCGTTCAGGGACAGGCCTAGATAGCGAGCTTCAGCTTTTGATCGTTCTTTTGGAGCACCGAGCCTCTACCGCAACCGGGCTACGTGCAAAGGAGCAAGTGCTCTATTTCACGAGCGAAACTGCAGACCGACAGCGGGCACGTATAATTTTCCATTCTCGAGGGGGCAGCGCGAGCTTCCGTTCAGCTTAAATCTCGATAAGAGAAGCCTGCGAGAAGAAGGCGAGGAGAGAACCGGGACGGGAGGAGCGGAGAGGCGAGGAGAGGCGAGTGAGGACGGACGGACGAGAGAGAGAGAGAGAGAGAGAGAGAGAGAGAGAGAGAGAGAGAGAGAAAGTACAGATGAGGATCCGTAAGCGGAGGGCGCAGGAAGTCGATCGCCTTCCCACTGAACCCTCG…	ATGAGGATCCGTAAGCGGAGGGCGCAGGAAGTCGATCGCCTTCCCACTGAACCCTCGGGCTCTTCAGCAGCAGCGCTGCACCGAGCGGATCATAATGACAGGGTGGAAATTGGGTCGGAGAGATTTGAGCTTGTGACTAGGAGTGGGGGTGAGGCAGCGGCGCTCTCACTCGTTCTTCTAGCTGCTGAAGGTGTGCCACATATTGCGCAGGAGTACAAAACCCGACAGAATTTCTTTCGCCGGGACAGTGGAGTTCGTTCTAGATATCAAACTCAATCCGCTGACTCCCTGTCAAGGAAAGAGAAGGCGGACAGGTCGTCGAACAACAACGCCAAGGCCGCATCAGGACAATTCACCACAGAAGGAAGCAGGAAGTCACCACAAGTACATTTTAAACGT…	MRIRKRRAQEVDRLPTEPSGSSAAALHRADHNDRVEIGSERFELVTRSGGEAAALSLVLLAAEGVPHIAQEYKTRQNFFRRDSGVRSRYQTQSADSLSRKEKADRSSNNNAKAASGQFTTEGSRKSPQVHFKRVPSKMHETGSHITSSSDGDLPTEKIGGDEEKLARTDSDFEDGSSHPSNQPEGSLTHSLCCIFAELPGNVGLSAREALSKIQERGLPGLIEGEGVPSVQVAKIMRSNPCFVPVRGGKYLFSRFPERVDSERNERAPNACPKDESHKTRGAKSQSESGNGRISSSSKDVPPTITEKEVTGISGPSQIDVVGTRCTRVDGRSWQCRRTSMPGFSLCEHHHLQLSSQSRRQRNFQRAFNQSSRKRLRKGEKRGDAKGEAQDGNRTANAES…
>M.polymorpha v3.1|Mapoly0117s0011|scaffold_117:124868..142156 forward	>M.polymorpha v3.1|Mapoly0117s0011.1 CDS	>M.polymorpha v3.1|Mapoly0117s0011.1.p
TCTGACCATAAGAACACTGATAAGGTCGTAGAAGAACAACGCGGCTTCGCTCGGCCGGACGGACGAAGAGAGCTCTGGCTCTCTCCGTCTGTGCGGAAGCCACTGGCTCGTTTCTTGATGAGCGAAAACAGTCGTCGCTTACAGTCGGGAGAAGGAGAGAGAGACAGAGAGAGAGAGAGGAAAGAATCGTGGGAATGAGAAGAAGTTCCGAGTGTCATGGAGGATGGTGCAAAACGAGGGCGAGGCTCGAAGTTCGCTATTGCGCTCGTTTGTGATCATCTGCGTTCGCTTTTGGTGAGCGCAGCCGTTCTCCCTCTTTTGCCCTTGGTCCGTAATCAGAATATCCGTTTTCATTCCCCGCTTCTGGACCAACAGTATCTGGAATTCCGGTTCCATCAG…	ATGCGTGGACTGGAGAATTCCGGCGCTACGTACAGATGGCGAGGGAACCCCGTGGGGCTCGTCACAAAGCGGGCCTTCAGGAGGCGAAGGCGAGGGAGGGAGACGATATGCATGATTTTCGATGTCAACGCGTCCAACGATGCTACTGATAGTTCACTCCTGTTAGATACATCAAGGTCGCACTTACTACCATCCACACAGGAGATGAATGATGCTTGCCTTCGAAATTCTAACACATGGAATAAAAGATTTGATATTCGTCATATACGGAATCCAGAGATGCGAAAGAAGCGACCTTTCCGAAGAGAATTGCATTCTGCTTTTCCGAACCTGGGAAGATGTCGTATGAAGGTGGAAAAGCTTGAGCAACTCAGCTGCTCAGACGATGATGCTGACGAT…	MRGLENSGATYRWRGNPVGLVTKRAFRRRRRGRETICMIFDVNASNDATDSSLLLDTSRSHLLPSTQEMNDACLRNSNTWNKRFDIRHIRNPEMRKKRPFRRELHSAFPNLGRCRMKVEKLEQLSCSDDDADDNLYSPLLNSSKSSVQNDVNKSGSVRSETPETKEKVNNSVQSKKVVEVPINLASHLPHYERQRCKRSDGKNWQCKEMAVEGYYHCKKHDKRIKKVNAATGKQESRRLNNGNSQIGAKRYEGRVQGKGLSKDKASTKSTRKDQVSENSGVNTSEALNFPIWRSQPKPRRQRGPPVTNAESYDNDRDRGDQTSQHHDFTAPAPGLVHIAQGNGVALTRGRVSLVNYAESDDEDQTPVESESSDDSLRNPKPSRRTTYLSIRESELNDGE…
>M.polymorpha v3.1|Mapoly0003s0065|scaffold_3:671033..675145 forward	>M.polymorpha v3.1|Mapoly0003s0065.1 CDS	>M.polymorpha v3.1|Mapoly0003s0065.1.p
GAGGAGGGAGGGAGGGAGGGAGGGAGGGAGGGTGGGGTAGGGGAAGGCGAGGGGAAAAGGGCGAGATTTGTCGAGGTTTGGCCAAAGTACGACGAGAGTATCAGAGAGAATCAGAAGGCGGACAGCGGAAGCAGTCGCAGCAGGCAGGCAGTCAAGTCAGTGTGAGTACCTGGAATCATCGCGCGCAGATTCGATTGGGAAAGTAGGTATTAAAGTAGCTATCCTATCCGACGCGAGCAGCAGCAGCAGCAGCAGCGAGCAAGAATTAGGCGGCGGCACTGATGTGCAGCTTGTAGCGAGAGCCCGAGCGGAAGCGTGGTGCTAGCGCTGGCTGGCTCGGTCTGTCTGATCAAGGCAAACCGGGTGGCGAGAGGCCGCTCGCAGCAGCAGGAGCAGCAG…	ATGAGGATAAGGAAGAATAGGACGTCGTCGCGAGTGATTCCGGAGTTTTGTGTCACTCATGTCGAGAAGGTGGAGACCTTGAAGCACGTGGATGCGGCGAAATGTGATCCCGCTCCGCTGCTGGTGGTGCAGCACTCGCAGAATGAGAAGCCTCCGATACGGAAGCAGCCCCAGTCACAGTCACAGTCGCTGCCACTGCCACAGCCGCAGCAGCAACAGCAGCAGCAGCCGCTCGATGTGGACATGCTCGAGCTCGATGCCGCGGCGATTCTTAGCTCTTTAGATAACGAGTCGTCGTCGTACAAAATCAGAGATTTCGTCCTCGCGCAGGGAGATAATGCGAGGGCGCAGGGCGGCGGATCTGAGAACAACCTCAATTACGCGTCTCGCCGTCGTCAA…	MRIRKNRTSSRVIPEFCVTHVEKVETLKHVDAAKCDPAPLLVVQHSQNEKPPIRKQPQSQSQSLPLPQPQQQQQQQPLDVDMLELDAAAILSSLDNESSSYKIRDFVLAQGDNARAQGGGSENNLNYASRRRQSGSESDTGHAAGSRKRSVKHAADARSSKSTSVSGGDKMNSDTTSKAMAKAEEIESAHEQALAKSEVIDDPPPPPPAKRPTTVDSGSTRSAFACSRKRHRRQVESDSSPAQEIGAKSEDEEFKYSGGGGAAHGAAADKVVAKVVTKEESMQVEGTDRCPTANFPMGWSYRGLAQIAEHDKATQGKQCGRTDGRSWRCPLKVLEGFTLCEHHLTKFRLKKLCKGNKKQKASPQQSRDRQQQQQQQQQQQQQLQQQQQQEQHHHHQHQQ…
>S.moellendorffii v1.0|442384|scaffold_24:242023..245323 reverse	>S.moellendorffii v1.0|442384 CDS	>S.moellendorffii v1.0|442384
ATGGACTTGCTTCACCAAAACTCATCTTCTCCTGGCCTCGGCATTTGCAGCAGCCTTGGCGTCCTCTCCCCCGATAACAGGATGCCATCCAGCTACAACAGCAGCGGTACAAGCTCCGGTCCACTCTCTCCGAATCTTTCCTCGATGAAGCAATGCAGATCCAGCTCCGATGTCGAAGTCGACGCCCGGGACGATGGCGGCCCGCTCAAGCTGGCCCGCAAGGACTCCTTCTCATACTCGAGGCCTTCAGCAGCGGAACAGCACCAGCAGCACCAGCACTCCCAGCAGCAGCAGCAGCAGCACGTTGGCAAGCTCAACATGAACTCTGGTGGCGGAGGTGGTGCTCCTGCTGCTGCTGCTGCTGCAAATAATAATAATGGACCAGCTGGAAGCCACTCG…	ATGGACTTGCTTCACCAAAACTCATCTTCTCCTGGCCTCGGCATTTGCAGCAGCCTTGGCGTCCTCTCCCCCGATAACAGGATGCCATCCAGCTACAACAGCAGCGGTACAAGCTCCGGTCCACTCTCTCCGAATCTTTCCTCGATGAAGCAATGCAGATCCAGCTCCGATGTCGAAGTCGACGCCCGGGACGATGGCGGCCCGCTCAAGCTGGCCCGCAAGGACTCCTTCTCATACTCGAGGCCTTCAGCAGCGGAACAGCACCAGCAGCACCAGCACTCCCAGCAGCAGCAGCAGCAGCACGTTGGCAAGCTCAACATGAACTCTGGTGGCGGAGGTGGTGCTCCTGCTGCTGCTGCTGCTGCAAATAATAATAATGGACCAGCTGGAAGCCACTCG…	MDLLHQNSSSPGLGICSSLGVLSPDNRMPSSYNSSGTSSGPLSPNLSSMKQCRSSSDVEVDARDDGGPLKLARKDSFSYSRPSAAEQHQQHQHSQQQQQQHVGKLNMNSGGGGGAPAAAAAANNNNGPAGSHSFSGDNGGSRIACSPTNSCLSDGVLVASDAAAAANLMGGDTRMLRSDAMASPGSSYNLAAANSNMRPFSYQSYQYPGASGSPLMLAAAAAARGDHLGMQSAMSMRGPFTANQWAELEHQALIFKYMMAGASVPPELLNPIRRSVALNNLASSHPSLRMGWGNFHLGIPNNPDPEPGRCRRTDGKKWRCSREVVPDQKYCDRHMHRGRNRSKKNAENQAAAAAAAAAANSQSAAAAAAGGNTTTQSATNVGGVVQSSGLNQIHSSLRP…
>S.moellendorffii v1.0|420739|scaffold_47:1222788..1224165 forward	>S.moellendorffii v1.0|420739 CDS	>S.moellendorffii v1.0|420739
ATGGACTTGCGCCTCAACCAACTTTACAACAATTCCAAACGATCTCCGCCACCGCCTTCGTCGTCTTCACCGCTGCCACTCGACAGTTACGAACACCACGCAGAAGCAGCGGCGGCGTCAGCGGCAGCGGCAGCAGCAGCCAGGTTCTACTCGTCGGACCGTCCCCCTCCCACATCTCACAGAATGCTGGATCAACACACGGGCAGCACCTTCATTCCAATGGCTGCTGACTACGGCCACTTCTGCGACACCGCTCTGAAACAGGCAGGAGCTGCAGGTCCGTCATCAGTGATCTCACAAAGCCAAAGGAATTCTCGCAAGAGTTTTACTCACCTGGCTGCCTTTTTCTCGCTTTTGCAGCAGGAGACTTCCACCACGGCCACTTCCCTTTCACGGCCT…	ATGGACTTGCGCCTCAACCAACTTTACAACAATTCCAAACGATCTCCGCCACCGCCTTCGTCGTCTTCACCGCTGCCACTCGACAGTTACGAACACCACGCAGAAGCAGCGGCGGCGTCAGCGGCAGCGGCAGCAGCAGCCAGGTTCTACTCGTCGGACCGTCCCCCTCCCACATCTCACAGAATGCTGGATCAACACACGGGCAGCACCTTCATTCCAATGGCTGCTGACTACGGCCACTTCTGCGACACCGCTCTGAAACAGGCAGGAGCTGCAGCAGGAGACTTCCACCACGGCCACTTCCCTTTCACGGCCTCGCAATGGCTGGAGCTGGAGCACCAGGCGCTCATCTTCAAGTACATGCTGGCAAGAGCACCTGTCCCGGCGGAGCTCATCATT…	MDLRLNQLYNNSKRSPPPPSSSSPLPLDSYEHHAEAAAASAAAAAAARFYSSDRPPPTSHRMLDQHTGSTFIPMAADYGHFCDTALKQAGAAAGDFHHGHFPFTASQWLELEHQALIFKYMLARAPVPAELIIPIRRAFSLSPNTFQVGLCPSNLMDSEPGRCRRTDGKKWRCAKPVVAVDQKYCERHIHRGRNRSKKSKATLTPTDAQPPQNPSPLPAPVHQHSKVPDFVERPTDKHNEDQRGSCGPRPEQDTDHGHSRKTPEALLRHFFDDWPRASEGREQNPSPHFEEEEPPVVQNTRTSSCFPQPNWHWNMPTKMSILPTL
>S.moellendorffii v1.0|417311|scaffold_34:604324..607903 forward	>S.moellendorffii v1.0|417311 CDS	>S.moellendorffii v1.0|417311
ATGGATTTGATGGGCAGTAGCACCAACACGACGACGAGCAGCAGCGAGAAATCCAGCAGCAGTAGCAAATGTAGACGGCTGGGGGACATCCTGCCCGCTACGCCCACCACGAGCAACAAGACCGCGCGGACGAGCAGCGATTCCGCCAAGCAGTCGAGCAGGTCGGGCGGATCGTCGCCCGGCCACCACGGGCAGCTACAGCACCAGCACCAGCACCAGCACCAGCGGCAGCGCTCCTGCGGCTCGCCCACCGATTCCTCCACCGCCGCCACCGCCGCCACAGAGGATCACTTACTACACACGAGCGGATCCATCTCCTCTCCACCGAATTCGTTCGCCAATTCCTCCTCGTCCTCGCAGCACTCTGGGATGATCCTCATGCCTCCTCCGACCATGGCC…	ATGGATTTGATGGGCAGTAGCACCAACACGACGACGAGCAGCAGCGAGAAATCCAGCAGCAGTAGCAAATGTAGACGGCTGGGGGACATCCTGCCCGCTACGCCCACCACGAGCAACAAGACCGCGCGGACGAGCAGCGATTCCGCCAAGCAGTCGAGCAGGTCGGGCGGATCGTCGCCCGGCCACCACGGGCAGCTACAGCACCAGCACCAGCACCAGCACCAGCGGCAGCGCTCCTGCGGCTCGCCCACCGATTCCTCCACCGCCGCCACCGCCGCCACAGAGGATCACTTACTACACACGAGCGGATCCATCTCCTCTCCACCGAATTCGTTCGCCAATTCCTCCTCGTCCTCGCAGCACTCTGGGATGATCCTCATGCCTCCTCCGACCATGGCC…	MDLMGSSTNTTTSSSEKSSSSSKCRRLGDILPATPTTSNKTARTSSDSAKQSSRSGGSSPGHHGQLQHQHQHQHQRQRSCGSPTDSSTAATAATEDHLLHTSGSISSPPNSFANSSSSSQHSGMILMPPPTMAGAGSSAVSASSYGTMGGAMAMPGMGGGGGGAMNLARSPMLFQQQPAMKQSMGFQQQLAMGSASSLLGLHEAFMASRYPFTSLQWAELEHQALVFKYILARAPVPPELIAPIRSTSFSSILGGGGSWPCTIPSSANAGSGHGVHTNHLDAEPGRCRRTDGKKWRCARPIVPDQKYCERHINRGRHKKKSSAATAAAVAAAAAAATTGGGGMGRVSSTTSTSTSTSSTSGIIASSHGGEHHPGELSTAFEISNASSSMFHHHRSSSLA…
>S.moellendorffii v1.0|412762|scaffold_18:2148211..2151776 forward	>S.moellendorffii v1.0|412762 CDS	>S.moellendorffii v1.0|412762
ATGGATTTGATGGGCAGTAGCACCAACACGACGACGAGCAGCAGCGAGAAATCCAGCAGCAGTAGCAAATGTAGACGGCTGGGGGACATCCTGCCCGCTACACCCACCACGAGCAACAAGACGGCGCGGACGAGCAGCGATTCCGCCAAGCAGTCTAGCAGATCGGGCGGATCGTCGCCCGGCCACCACGGCCAGCAACAGCACCAGCACCAGCACCAGCGGCAGCGCTCCTGCGGCTCGCCCACCGATTCCTCCACCGCCGCCACCGCCGCCACAGAGGATCACTTACTACACACGAGCGGATCCATCTCCTCTCCACCGAATTCGTTCGCCAATTCCTCCTCGTCCTCCCAGCACTCTGGGATGATCCTCATGCCTCCTCCGACCATGGCCGGTGCT…	ATGGATTTGATGGGCAGTAGCACCAACACGACGACGAGCAGCAGCGAGAAATCCAGCAGCAGTAGCAAATGTAGACGGCTGGGGGACATCCTGCCCGCTACACCCACCACGAGCAACAAGACGGCGCGGACGAGCAGCGATTCCGCCAAGCAGTCTAGCAGATCGGGCGGATCGTCGCCCGGCCACCACGGCCAGCAACAGCACCAGCACCAGCACCAGCGGCAGCGCTCCTGCGGCTCGCCCACCGATTCCTCCACCGCCGCCACCGCCGCCACAGAGGATCACTTACTACACACGAGCGGATCCATCTCCTCTCCACCGAATTCGTTCGCCAATTCCTCCTCGTCCTCCCAGCACTCTGGGATGATCCTCATGCCTCCTCCGACCATGGCCGGTGCT…	MDLMGSSTNTTTSSSEKSSSSSKCRRLGDILPATPTTSNKTARTSSDSAKQSSRSGGSSPGHHGQQQHQHQHQRQRSCGSPTDSSTAATAATEDHLLHTSGSISSPPNSFANSSSSSQHSGMILMPPPTMAGAGPSAVSASSYGTMGGAMAMPGMGGGGGAMNLARSPMLFQQQPAMKQSMGFQQQLAMGSASSLLGLHEAFMASRYPFTSLQWAELEHQALVFKYILARAPVPPELIAPIRSTSFSSILGGGGSWPCTIPSSANAGSGHGVHTNHLDAEPGRCRRTDGKKWRCARPIVPDQKYCERHINRGRHKKKSSAATAAAVAAAAAATTGGGGMGRVSSTTSTSTSTSSTSGIIASSHGGEHHPGELSTAFEISNASSSMFHHHRSSSLADART…
>C.kanehirae v3|CKAN_02526100|CKAN.scaff0011:37202539..37204016 forward	>C.kanehirae v3|CKAN_02526100 CDS	>C.kanehirae v3|CKAN_02526100
ATGATGATGAATGCAAGGCAGAGACCTTTACCTTTCACAGCATCTCAGTGGCAGGAGCTTGAACACCAAGCTCTCATTTTCAAATATATGGTGGCTGGAATCCCCATCCCATCTGATCTCTTGTACCCCTTTAGGAGAGGAATGGATGCCCTCTCAATGTCAACCCCAACTCCACCAAGGCACTTCCCTACACAACCCAGTAAGATTTCAGCATCTGGGTCTCTTACTTTCTCCTTTCTCCTTATACTGCTTTCTCTCTCTCATCTGGTCTATTGATTTTTGTGTCTTGTATTGGATTTTTTTGAGTTGGAAATGGGATTTGTGCTGTGTCTTCTTACATTTTTTTTTTCTGCAGTTGGATGGGGCTGTTTCCAGATGGGCTGTGGCAGGAAACCAGAC…	ATGATGATGAATGCAAGGCAGAGACCTTTACCTTTCACAGCATCTCAGTGGCAGGAGCTTGAACACCAAGCTCTCATTTTCAAATATATGGTGGCTGGAATCCCCATCCCATCTGATCTCTTGTACCCCTTTAGGAGAGGAATGGATGCCCTCTCAATGTCAACCCCAACTCCACCAAGGCACTTCCCTACACAACCCATTGGATGGGGCTGTTTCCAGATGGGCTGTGGCAGGAAACCAGACCCAGAGCCTGGAAGATGCAGAAGAACAGACGGGAAGAAGTGGAGGTGCTCAAAAGAAGCCTTCCCAGACTCAAAGTACTGTGAGAAACACATGCACAGGGGCAGAAACCGTTCAAGAAAGCCTGTGGAAATGACAACAGCAACAGCAGCAAACACA…	MMMNARQRPLPFTASQWQELEHQALIFKYMVAGIPIPSDLLYPFRRGMDALSMSTPTPPRHFPTQPIGWGCFQMGCGRKPDPEPGRCRRTDGKKWRCSKEAFPDSKYCEKHMHRGRNRSRKPVEMTTATAANTSGDTSFANPHPNSAKPTTTPSLFSPSAAAENHHHSFLNPNPLSFRPPGIGFSTQNNSPHFTLGTGSISSSADRDYRYLHGLKEGVDEHPFFSEASGSLRNLTSSAFDSSWRSNTSSLAQRKHGNCSSFSSSYSQLQMHNNHTDMAKQQLEKHCFSLDHVNMKREDEPQQPLRQFFDEWPLKNRDSWLDLEEDPSNPTSFPATQLSISIPMASSEFPSSNPRPGNGD*
>C.kanehirae v3|CKAN_00974500|CKAN.scaff0003:69800775..69805246 forward	>C.kanehirae v3|CKAN_00974500 CDS	>C.kanehirae v3|CKAN_00974500
ATGAATAGTGCGGCCAGGCCGCCCTTCACGGCTTCTCAATGGCAGGAGTTGGAGCATCAGGCACTGATTTTCAAGTATATGATGGCTGGAATACCGGTTCCTCCGGATCTGTTGATACCCATAAGGAAGAGCTTTGAATCCATGACTGCAAGGTTCTACCACCATCCAGCTAGTAAGGAACGCTTTCTCTCTCTCTCTCTATCTCTATCTCTATCTCTATCTCTATCTCTATCTCAATCTCAATCTCTACCTCTATCTCTATATCTATATCTATATCTTGCATTTTGTTGTGTTTTTGTGATTCTTGGGGTTTTTATTTTGGTGGGGTTTTTATGTTATTGTGATAGATGATTGGTTGTATTTGGATTTAAAGTGTTTTGGTTTTTTAATTTTTTTTAT…	ATGAATAGTGCGGCCAGGCCGCCCTTCACGGCTTCTCAATGGCAGGAGTTGGAGCATCAGGCACTGATTTTCAAGTATATGATGGCTGGAATACCGGTTCCTCCGGATCTGTTGATACCCATAAGGAAGAGCTTTGAATCCATGACTGCAAGGTTCTACCACCATCCAGCTATGGGTTACTGCTCCTTTTATGGGAAGAAGCCCGATCCAGAGCCGGGGAGGTGCCGGAGGACCGATGGGAAGAAGTGGAGGTGCTCCAAGGATGCATATCCTGACTCAAAGTACTGCGAGCGGCACATGCACAGAGGCCGCAACCGTTCAAGAAAGCCTGTGGAAACTCAAACCATCTCCCAGTCGACATCGACTGGGACATCACTCAATCCCGCTACTGCCAGCAGC…	MNSAARPPFTASQWQELEHQALIFKYMMAGIPVPPDLLIPIRKSFESMTARFYHHPAMGYCSFYGKKPDPEPGRCRRTDGKKWRCSKDAYPDSKYCERHMHRGRNRSRKPVETQTISQSTSTGTSLNPATASSAGGGGSGFQSLVPLHSISNPQGPSSGNNPQLQIEHGPYGIANKEFRYLHGVKGDVDERSLFSEASGSARGVGMEFPLDNTWRLMPPSLSSFPPSKPRNGSILQSNYTQLQSLQDLDTVTIASALPKQQHQQHSFFGSEFGSSEPVKQESQSLRPFFDEWPKARDSWTDLEEERANRNSFSTTQLSISIPMASSDFPTASSRSPNND*
>C.kanehirae v3|CKAN_01620200|CKAN.scaff0006:30716797..30721466 reverse	>C.kanehirae v3|CKAN_01620200 CDS	>C.kanehirae v3|CKAN_01620200
ATGAGAATAGTGTCGTTTTCTTGCTTGGGTGCTTTTGCTTTGGACTGGGGTTCGTCTGAAGAGATAGATAGAGATAGAGAGAAGGAGAGGTGGGTTAGCTGTTTTTGCAGCTTTTGTGTTTGGTTTATTGTTTGTTTTTGTTTGGGGGTTTGGACAGTTTAGGAGGAAGGAGGAGGGAGGGAGGGAGGGAGATGAACAGTGCGGCCAGGCCGCCGTTTACGGCGTCGCAATGGCAGGAGCTGGAGCATCAGGCCTTGATCTTTAAGTATATGATGGCGGGAATGCCTGTGCCTCAGGATCTTCTTATTCCTATAAGGAAGAGCTTTGAATCCATGTCTGCTAGGTTCTACCATCATCCCACCAGTAAGTAACTCCATGTCTTTCTAACTCTTGCTCTTT…	ATGAGAATAGTGTCGTTTTCTTGCTTGGGTGCTTTTGCTTTGGACTGGGGTTCGTCTGAAGAGATAGATAGAGATAGAGAGAAGGAGAGTTTAGGAGGAAGGAGGAGGGAGGGAGGGAGGGAGATGAACAGTGCGGCCAGGCCGCCGTTTACGGCGTCGCAATGGCAGGAGCTGGAGCATCAGGCCTTGATCTTTAAGTATATGATGGCGGGAATGCCTGTGCCTCAGGATCTTCTTATTCCTATAAGGAAGAGCTTTGAATCCATGTCTGCTAGGTTCTACCATCATCCCACCATGGGTTACTGTTCCTTTTATGGGAAGAAGCCCGACCCAGAGCCGGGGAGGTGCCGGAGAACAGATGGGAAGAAGTGGAGGTGCTCCAAGGATGCATATCCAGAC…	MRIVSFSCLGAFALDWGSSEEIDRDREKESLGGRRREGGREMNSAARPPFTASQWQELEHQALIFKYMMAGMPVPQDLLIPIRKSFESMSARFYHHPTMGYCSFYGKKPDPEPGRCRRTDGKKWRCSKDAYPDSKYCERHMHRGRNRSRKPVETHTISQSSSTVTSLTPAGSSSEGSSFQNLPLHSMSNPQGPCSGNNPQLQMDSGSYGMANKEYRYLHGLRGDVDEHSFFSEASGSARGVGMDFPVDNTWRLMPSRVSSFPQSKPILESNYSQFQAMQDFGHVAIPSALSKQHQQQQQQQGLFRNEFGSPETVKQEGQSLRPFFDEWPKTRGSWSDLEEERSNRTSFSTTQLSISIPMSSSDFSGTSSRSPNDD*
>C.kanehirae v3|CKAN_00223800|CKAN.scaff0001:63663259..63667764 reverse	>C.kanehirae v3|CKAN_00223800 CDS	>C.kanehirae v3|CKAN_00223800
ATGGATCTTGGGGTGCTGGGTTTGGATGGTCTGGTTGGGTCAGAAGGTGGGTTTGGTCCCTTTTTTTCAGAGGCTGAAACCAGGGAGAAATGGGGTGGATCTGGTGTATCTAAGCAGGGGAGATCTGGGTTGGTGGAAGATGATTGGAGGATGTCAAAAGTGGCCAAGACTGATGATTTCGGGGTTTCTAAGGCAATGCTCATGCAATCAAAGAATCCTTCCACTCTTAGATCTGCTTCTATGTTCTCAGATGGGCAGCAGCAGCTACTTCTAAGCTTCTCTTCACCCAAGCCAGATGGGGTAATTGGTAGTGATGGGTTTGTTGAGAGGAGCTATCAAAATACAGTATTGCCTTGCTACCACTCTACATCTGCATATGGTAGAAATGCAGGTAAATGT…	ATGGATCTTGGGGTGCTGGGTTTGGATGGTCTGGTTGGGTCAGAAGGTGGGTTTGGTCCCTTTTTTTCAGAGGCTGAAACCAGGGAGAAATGGGGTGGATCTGGTGTATCTAAGCAGGGGAGATCTGGGTTGGTGGAAGATGATTGGAGGATGTCAAAAGTGGCCAAGACTGATGATTTCGGGGTTTCTAAGGCAATGCTCATGCAATCAAAGAATCCTTCCACTCTTAGATCTGCTTCTATGTTCTCAGATGGGCAGCAGCAGCTACTTCTAAGCTTCTCTTCACCCAAGCCAGATGGGGTAATTGGTAGTGATGGGTTTGTTGAGAGGAGCTATCAAAATACAGTATTGCCTTGCTACCACTCTACATCTGCATATGGTAGAAATGCAGGTTTAGGA…	MDLGVLGLDGLVGSEGGFGPFFSEAETREKWGGSGVSKQGRSGLVEDDWRMSKVAKTDDFGVSKAMLMQSKNPSTLRSASMFSDGQQQLLLSFSSPKPDGVIGSDGFVERSYQNTVLPCYHSTSAYGRNAGLGSGSLNENMHCGALTGVRGPFTPSQWMELEHQALIYKYLTANAPIPTNLLIPIRKSLCPTGFSGFSAGSLRPNSLGWGSFHLGFSGNTDPEPGRCRRTDGKKWRCSRDAVADQKYCERHMNRGRHRSRKPVEGQTGHASTGTATAAKAMPAIASAAAASPVPGCGTSNSLTIAQQQLKSLQPGVDTSSTHVSRMLMNKMNVGDHMQDSQSLSILSSVDKKSKDAPFVIPKQHLSLEETSRSEFGLVPSDSLTNPHRSSYELNDQESQ…
>C.kanehirae v3|CKAN_01863900|CKAN.scaff0007:44325420..44327509 reverse	>C.kanehirae v3|CKAN_01863900 CDS	>C.kanehirae v3|CKAN_01863900
ATGGGAGAGAGAGTGGGTGAGGGGTTGGGTCTAGGTTTGGTCCCTCAAAAATTGGCTCGGACCGAGACGTTCCCATTTAGGATGATGCACCCGCTCGCTTGTAGCAGCGTCGGCCCCACCTTTTATAGCGGCAGCGATTTATACGATGTTGCCGGGACTGCAGCATCTGCTGGTGCAAGGACTCTGCCTCTGCAGCCTTTTCAAACTGCTATCAGATCCCCAGGTAGGATTTTGAATGAGCCATCCATCAAACCAACGAGAGATTCATGCATACCATCAGATAGTGTATTGGAGTCCTTTTGTTTGTTTGTTTCTTTTATTAATTTCCTTCTTTTCAATGTCGGAGAATCGGTAGCGTGGGAGAGATGAGATAAAATGAGTAAAGTGAAAGGTTGATAG…	ATGGGAGAGAGAGTGGGTGAGGGGTTGGGTCTAGGTTTGGTCCCTCAAAAATTGGCTCGGACCGAGACGTTCCCATTTAGGATGATGCACCCGCTCGCTTGTAGCAGCGTCGGCCCCACCTTTTATAGCGGCAGCGATTTATACGATGTTGCCGGGACTGCAGCATCTGCTGGTGCAAGGACTCTGCCTCTGCAGCCTTTTCAAACTGCTATCAGATCCCCAGGTGTAGGGATGGCAGCATCGATGGGGTTCCCCTTTACATCGTCGCAGTGGCAGGAGCTGCAGCGCCAGGCGTTGATTTACAAGTACATGGTGTGTTCCATGCCTGTCCCTACTGAACTTCTCATTCCCATTTGCAGCAGCAGAAACCTCACAGACCCTTCTACAGCTGTTGCCTCT…	MGERVGEGLGLGLVPQKLARTETFPFRMMHPLACSSVGPTFYSGSDLYDVAGTAASAGARTLPLQPFQTAIRSPGVGMAASMGFPFTSSQWQELQRQALIYKYMVCSMPVPTELLIPICSSRNLTDPSTAVASPSNVGRTACFNLRFSSSIDPEPGRCRRTDGKKWRCSRDVAPDQKYCERHMHRGRPRSRKPVEVPAQNQPRPTETPAPTNPDTIVALSNLSTPVAPSFLHQHHHQHQTPGYFRNPDSNFPSPSLVSTSRVTEKEHRYLDPMAANHPWQLMHANVGMRSSSCGESNAPESNAPVLQPYDDHLRLNYTDFGSIGVETEPNDQCSLYLNNNFTSLEGPDSNRRQPSRGFIDAWSIASRENQTTPGTTTASELNNNGSIKSPVLRDKNLPF…
>C.kanehirae v3|CKAN_01540900|CKAN.scaff0006:16483362..16485071 forward	>C.kanehirae v3|CKAN_01540900 CDS	>C.kanehirae v3|CKAN_01540900
ATGGAGATGACACTTACAGCAGCACCAGCAGTAGCTGGCGTTGTAGGAGAGAGAGCAGAGGGAGATCTGAGTCTGGGTCTGGTACCACAGAAACTGGCTCGTACTACAGCTTACCCATTTCGCATGATGAACCCATTTCCTTCCAATAGCAGCATCGACCCTACCTTTTATAATCCAAGCACTCACTCCAGGCTCAGTGATTTCTATGATGTTGCTGGTAATGCAGCAGCTGCAACATCTCTGCAGCCTTTTTGCACTTCCCCCTTCAAAAATCCTGGTATTTCCTAATACAAAACAAACGTGCTTTCTCAGATTTTTCTTGCCTGGACAGATTTTAGTAATCAAATACATAGTTGAGAATCAGTGATTTTTCAATTGTTCTTCCAAGTTTTCTATGAT…	ATGGAGATGACACTTACAGCAGCACCAGCAGTAGCTGGCGTTGTAGGAGAGAGAGCAGAGGGAGATCTGAGTCTGGGTCTGGTACCACAGAAACTGGCTCGTACTACAGCTTACCCATTTCGCATGATGAACCCATTTCCTTCCAATAGCAGCATCGACCCTACCTTTTATAATCCAAGCACTCACTCCAGGCTCAGTGATTTCTATGATGTTGCTGGTAATGCAGCAGCTGCAACATCTCTGCAGCCTTTTTGCACTTCCCCCTTCAAAAATCCTGGTGTGGGAATGGGTACATATCTGAAGTACCCTTTTACATGGTCACAGTGGAAGGAGCTGGAGAGGCAGGCTTTGATTTACAAGCACATGGTGGCATCAGCTCCTATCCCACCTGATCTTCTC…	MEMTLTAAPAVAGVVGERAEGDLSLGLVPQKLARTTAYPFRMMNPFPSNSSIDPTFYNPSTHSRLSDFYDVAGNAAAATSLQPFCTSPFKNPGVGMGTYLKYPFTWSQWKELERQALIYKHMVASAPIPPDLLIPFSNRNFTEASSNLSRCVSFNLRFSNGSDPEPGRCRRTDGKKWRCSRDAAPDQKYCERHMHRGRPRSRKPVEARNSNAALSEASHQSSSGFLPKPESKLAFPSIFSSPSLNKDRPSPVNPLVLQPYEEHLSLNVVDYGNGVSKTEQNNHSSCFYLKNDFASDARATTSKENPANFSISSLTLSIPEDDMDQTQMGGPLGEILALQSSAGAGSSSASSPSCVLQRTFASLSDSSSSSSSTFDKAKSEIALQWLMP
>C.kanehirae v3|CKAN_01836600|CKAN.scaff0007:40017852..40019014 forward	>C.kanehirae v3|CKAN_01836600 CDS	>C.kanehirae v3|CKAN_01836600
ATGGATACTCAATCCCCACCAGCTAAAATTGCTCGGTTTGCGGACACAGGTACTTTCTTCACTCTCTCTTTCTCTCTCACCTGTTCTTATTTCTTTCAGTATTTGTGCTTTCTCCCACTGATATTATACCTTTTGTTTCTTTATGATATGTGTAGGGATGCTGTCCATGGCAGCGCCATCTGTTGGTCTTGGGCTGGGACTTGGATCTGGGATGGGAAGCGGGAAATCAGCTTTCACTTTTCTCCAGTTGCAAGAACTGGAGCACCAAGCTTTGATATTCAAATATATGGTAGCAGCTGTTCCGGTTCCTTTCCATCTAGTCCTTCCCATCTGGAAGAGCGTCGTCAGCTCTGCTGGTGGCATTTATAAGCACTACCCTAGCTGTAAGTTAGAACTACG…	ATGGATACTCAATCCCCACCAGCTAAAATTGCTCGGTTTGCGGACACAGGGATGCTGTCCATGGCAGCGCCATCTGTTGGTCTTGGGCTGGGACTTGGATCTGGGATGGGAAGCGGGAAATCAGCTTTCACTTTTCTCCAGTTGCAAGAACTGGAGCACCAAGCTTTGATATTCAAATATATGGTAGCAGCTGTTCCGGTTCCTTTCCATCTAGTCCTTCCCATCTGGAAGAGCGTCGTCAGCTCTGCTGGTGGCATTTATAAGCACTACCCTAGCTGGTTGGGTTGCAGTAGCTTGTGCTTTGATTACAGAAACAGCATGGAGCCGGAGCCTGGAAGGTGCAGAAGAACAGATGGAAAGAAGTGGCGCTGCTCCAAAGATGTTGTTCCGGATCAAAAG…	MDTQSPPAKIARFADTGMLSMAAPSVGLGLGLGSGMGSGKSAFTFLQLQELEHQALIFKYMVAAVPVPFHLVLPIWKSVVSSAGGIYKHYPSWLGCSSLCFDYRNSMEPEPGRCRRTDGKKWRCSKDVVPDQKYCERHMHRGRQRSRKPVEGPSHNPTPTSQSTIDSTNLSISMPGGLELMTSTTAPATNHNNTNINIIPPMLGFSPTSVLQSNASKTEPSL*
>C.kanehirae v3|CKAN_02767900|CKAN.scaff0735:3654..8060 reverse	>C.kanehirae v3|CKAN_02767900 CDS	>C.kanehirae v3|CKAN_02767900
ATGAATAGTGCGGCCAGGCCGCCCTTCACGGCTTCTCAATGGCAGGAGTTGGAGCATCAGGCACTGATTTTCAAGTATATGATGGCTGGAATACCGGTTCCTCCGGATCTGTTGATACCCATAAGGAAGAGCTTTGAATCCATGACTGCAAGGTTCTACCACCATCCAGCTAGTAAGGAACGCTTTCTCTCTCTCTCTCTATCTCTATCTCTATCTCAATCTCTATCTCTACCTCTATCTCTATATCTATATCTATATCTATATCTTGCATTTTGTTGTGTTTTTGTGATTCTTGGGGTTTTTTATTTTGGTGGGGTTTTTATGTTATTGTGATAGATGATTGGTTGTATTTGGATTTAAAGTGTTTTGGTTTTTTATTTTTTTTTATTTTGGTATTTG…	ATGAATAGTGCGGCCAGGCCGCCCTTCACGGCTTCTCAATGGCAGGAGTTGGAGCATCAGGCACTGATTTTCAAGTATATGATGGCTGGAATACCGGTTCCTCCGGATCTGTTGATACCCATAAGGAAGAGCTTTGAATCCATGACTGCAAGTGGGTTACTGCTCCTTTTATGGGAAGAAGCCCGATCCAGAGCCGGGGAGGTGCCGGAGGACCGATGGGAAGAAGTGGAGGTGCTCCAAGGATGCATATTCCTGACTCAAAGTACTGCGAGCGGCACATGCACAGAGGCCGCAACCGTTCAAGAAAGCCTGTGGAAACTCAAACCATCTCCCAGTCGACATCGACTGGGACATCACTCAATCCGCTACTGCCAGCAGCGCTGGTGGGGGAGGAAGCGT…	MNSAARPPFTASQWQELEHQALIFKYMMAGIPVPPDLLIPIRKSFESMTASGLLLLLWEEARSRAGEVPEDRWEEVEVLQGCIFLTQSTASGTCTEAATVQESLWKLKPSPSRHRLGHHSIRYCQQRWWGRKRNPQGPSSGNNPQLQIEHGPYGIANKEFRYLHGVKGDVDERSLFSEASGSARGVGMEFPLDNTWRLMPPSLSSFPPSKPRNGSILQSNYTQLQSLQDLDSVTIASALPKQQHQQHSFFGSEFGSSEPVKQESQSLRPFFDEWPKARDSWTDLEEERANRNSFSTTQLSISIPMASSDFPTASSRSPNSEYIFSS*
>C.kanehirae v3|CKAN_02397400|CKAN.scaff0011:3823338..3831106 forward	>C.kanehirae v3|CKAN_02397400 CDS	>C.kanehirae v3|CKAN_02397400
ATGGATCATTCAAGAGCAGCATCTGGTAATATTGATGAGAATGTTGGTATTCCGGAGGATTTACGTTGTAAAAGGACAGATGGGAAGCAATGGAGGTGCAATGCTTTGTCTATGCCAGACAAGACTGTTTGTGAGAAACATTACATTCAAGCAAAGAAAAGAGCAGCAAATTCTGCACTAAGGGCCAGTCTGAAGAAGGCCAAGACAAAACCAACGAGTGAAAATAATGTTTACTTGGACAGTAAGAATGATGATCTAGACATTAATGTAAAAGATGGAGAATTTTCCACTGCTCTCCCTGGCAGAAAGCATAAGGAGAAACCATCCAAAAACCCACCTTTATATTCACCTGAGACGGTGTCAGTAAGAAGCCTGTCCACCCGCACTCCTAAAAGATCA…	ATGGATCATTCAAGAGCAGCATCTGGTAATATTGATGAGAATGTTGGTATTCCGGAGGATTTACGTTGTAAAAGGACAGATGGGAAGCAATGGAGGTGCAATGCTTTGTCTATGCCAGACAAGACTGTTTGTGAGAAACATTACATTCAAGCAAAGAAAAGAGCAGCAAATTCTGCACTAAGGGCCAGTCTGAAGAAGGCCAAGACAAAACCAACGAGTGAAAATAATGTTTACTTGGACAGTAAGAATGATGATCTAGACATTAATGTAAAAGATGGAGAATTTTCCACTGCTCTCCCTGGCAGAAAGCATAAGGAGAAACCATCCAAAAACCCACCTTTATATTCACCTGAGACGGTGTCAGAACTCTCTTATAGAAGTACTGATTCTTCTGGCGAT…	MDHSRAASGNIDENVGIPEDLRCKRTDGKQWRCNALSMPDKTVCEKHYIQAKKRAANSALRASLKKAKTKPTSENNVYLDSKNDDLDINVKDGEFSTALPGRKHKEKPSKNPPLYSPETVSELSYRSTDSSGDADEQTCHQCQRSDRDNVIWCRRCDRRGYCESCIYKWYPDIPLEEIRRACPVCCGTCNCRVCLNGDNLIKEMAGIDKLQCLHHLLSLVRPVLKRIHSDQSFELELETRVHGAKSDIPRANLRPDEQMCCDCCKVPIIDYHWHCAVCLYDLCLTCCRDLRHASLVSIRESEKGQVVERSQDRAIVSEKTTGTTLGGEHVTDFINKSNPCLSHLFLNWKANSDGSIPCPPKESGGCGCPSLDLRRIFKMNWVAKLVKNAEELVSGCKVH…
>C.kanehirae v3|CKAN_02530200|CKAN.scaff0011:37862932..37864726 reverse	>C.kanehirae v3|CKAN_02530200 CDS	>C.kanehirae v3|CKAN_02530200
ATGAGAATCAGAAAGAGATGGCCTCTCACCTCTCATCTTCCTCCTCTCACCTCTACCATCCCAGATCGACCCCCTTTCAGTGCTCCCTCAGACCACCGAAACCAACATCCACAACAGGAGGAGGATGAGGGACGGAAGAAAGGAATATTATCAAGAGGAGATAGAAGAGGAAGAGGGTTGCACCCAAATGGGGATGCCCATCTCGTCCATGATCGTGTTATGCACCGACCCATTTCGAATCTGCACCCTACGCTGCTGATAAGCAAGAGAAATGGATGGATCCGTACATATGAAGGGATGCCTCCACACCCCCAGGTCAGAACTCCCAATCTCCTCTCTCATAGTTTTCTAGTCTCAGACCCATTTGGAAGGAAGAATAAGGGGTGAGATTACATGGGT…	ATGAGAATCAGAAAGAGATGGCCTCTCACCTCTCATCTTCCTCCTCTCACCTCTACCATCCCAGATCGACCCCCTTTCAGTGCTCCCTCAGACCACCGAAACCAACATCCACAACAGGAGGAGGATGAGGGACGGAAGAAAGGAATATTATCAAGAGGAGATAGAAGAGGAAGAGGGTTGCACCCAAATGGGGATGCCCATCTCGTCCATGATCGTGTTATGCACCGACCCATTTCGAATCTGCACCCTACGCTGCTGATAAGCAAGAGAAATGGATGGATCCGTACATATGAAGGGATGCCTCCACACCCCCAGGCATTGAAAGGAAAAGAAGAAGAAGAAGAAGAAGAAGAAGAAGATGATGATGATGATGAGGATGAAGAAGAAGAGAAAGGAGAT…	MRIRKRWPLTSHLPPLTSTIPDRPPFSAPSDHRNQHPQQEEDEGRKKGILSRGDRRGRGLHPNGDAHLVHDRVMHRPISNLHPTLLISKRNGWIRTYEGMPPHPQALKGKEEEEEEEEEDDDDDEDEEEEKGDNVEKWVEGEKRSSSGMTMRIGNNSSTVEMAARLMLPPFSSSHQEMECEGERVFSFKKRRGERGHNYGVAAVKEKKMTQKTHYLAAGDEDKEVVREWVDGESKKKGRGNGSCSDAVALEGSRCSRVNGRGWRCSQQTLVGYALCEHHLGKGRLRNISSVRSRSPAITTQKNNVGGDSNNSSDSILSLSFTLQDEALGEEEEEDDDDNDGKEEEEEEGNAMMEAAIVKKKRRKKIGMVKARSINSLLDQTHHGTYTVRP*
>C.kanehirae v3|CKAN_00351600|CKAN.scaff0001:85968427..85970169 reverse	>C.kanehirae v3|CKAN_00351600 CDS	>C.kanehirae v3|CKAN_00351600
ATGAGGATCCGAAAGAGACCCATGGTACCTTTCTTCCCTATTTCTCCCCCTCCCCAAACACCCCCGGATCTCCCACAACAATACAAAGATGAGATACTTCAGAAAAGCCCAACACCAAAACAAAAACTAGAAGAAGAAGAAGAAAAAGGAGAAGACCATCGAGCAGAAGCAAAGGAAAGAAGATCCGGGACTGATCCAACGACCTATCACTCTAAAGATCCATCTAACGGTTGGGTTCCCTGTGAACAGATGAAGAAGAAGAAGAGATGCTGCATGTTCTCTACTCCCATTCCCAAACAGGTGGAGGTTGAGGTTGGTATCTCTAACAACCACTCTTTCATCTCTACCTTTTATTTTTCCTCCTATTATAAAACCTAACGTCCTTCCCAACAAAACCCA…	ATGAGGATCCGAAAGAGACCCATGGTACCTTTCTTCCCTATTTCTCCCCCTCCCCAAACACCCCCGGATCTCCCACAACAATACAAAGATGAGATACTTCAGAAAAGCCCAACACCAAAACAAAAACTAGAAGAAGAAGAAGAAAAAGGAGAAGACCATCGAGCAGAAGCAAAGGAAAGAAGATCCGGGACTGATCCAACGACCTATCACTCTAAAGATCCATCTAACGGTTGGGTTCCCTGTGAACAGATGAAGAAGAAGAAGAGATGCTGCATGTTCTCTACTCCCATTCCCAAACAGGTGGAGGTTGAGGCCATGGAAGTAAAAGGAGAGCAAGGAGAAGAAAATGAAGATGATGACAAGAAGAGTTCAAGAGACTTGTGTAGTAAGAGGAGTTGG…	MRIRKRPMVPFFPISPPPQTPPDLPQQYKDEILQKSPTPKQKLEEEEEKGEDHRAEAKERRSGTDPTTYHSKDPSNGWVPCEQMKKKKRCCMFSTPIPKQVEVEAMEVKGEQGEENEDDDKKSSRDLCSKRSWSMKCGSAEAGSRPSSSSRDEGARWQEGKSVFPFKKRKVHHQWAKETIIGKEKKMKTKLKRTMTPKKLGEEEEKEEGEEEEDQMEDDKSNVKKKWGSNGSVVMGGSRCSRVNGRGWRCCQQTLVGYSLCEHHLGKGRLRSMSSVRGCYSPTLDNNRDEGDYDDGLLSFPPKMMHEVEDNAVGDEKEEEEDDDEKLTSMVMNKRIKKKKSGILKARSISSLLGETHLAATLVPSNALV*
>C.kanehirae v3|CKAN_00143900|CKAN.scaff0001:31385026..31395165 forward	>C.kanehirae v3|CKAN_00143900 CDS	>C.kanehirae v3|CKAN_00143900
ATGGAAGAGGAGCTTCCGAACCCTTCTCTTCCTCCTGCACACCTCCGTTGCCACCGAAACGATGGAAAACAGTGGCAGTGCAAGAACTGGCGACTCCCCGACAAGACCTTATGCGAACAGCATTTCTCTTACGCTCGAGGTGTGCGACCGAAGAAAACCGCTACGAAGCGGGGCCGGGGCAGTAGACTTCCGAAATCCACCGATACGGGTCTGGTCCCGATACAAGGTGAGAATAAGGGAAAGAGAAAGAGAGACGATGAAAGTGAAGGTGAAGGTTTTAAAAGGAAAGAAGCTTTACCAGAGAAGGAGAAGAAGAAGCGGGGCAGAAAGAAGAAGGTTGTGGAGAAGGAAGAAGATCTGGGGGTGAGGGATTTTGAGAAATCCATCTCCGGCAAGCCG…	ATGGAAGAGGAGCTTCCGAACCCTTCTCTTCCTCCTGCACACCTCCGTTGCCACCGAAACGATGGAAAACAGTGGCAGTGCAAGAACTGGCGACTCCCCGACAAGACCTTATGCGAACAGCATTTCTCTTACGCTCGAGGTGTGCGACCGAAGAAAACCGCTACGAAGCGGGGCCGGGGCAGTAGACTTCCGAAATCCACCGATACGGGTCTGGTCCCGATACAAGGTGAGAATAAGGGAAAGAGAAAGAGAGACGATGAAAGTGAAGGTGAAGGTTTTAAAAGGAAAGAAGCTTTACCAGAGAAGGAGAAGAAGAAGCGGGGCAGAAAGAAGAAGGTTGTGGAGAAGGAAGAAGATCTGGGGGTGAGGGATTTTGAGAAATCCATCTCCGGCAAGCCG…	MEEELPNPSLPPAHLRCHRNDGKQWQCKNWRLPDKTLCEQHFSYARGVRPKKTATKRGRGSRLPKSTDTGLVPIQGENKGKRKRDDESEGEGFKRKEALPEKEKKKRGRKKKVVEKEEDLGVRDFEKSISGKPAKKKRGRKKMFVKKEEDLGEGDFPKSGSGVASIRVLRGSKRDSGVKNVVGFVEKRKRVTGKDATMCHQCMYSDKRIVRCTKCKNRRYCEGCIRRWYPKMSEAEIAEACPFCRGNCNCKACLRMDVHEHTERKIDKEDRFRHSRYLVGALLPFLKLLRQEQVMEKEVEANIQGLPSSEMKIEEAASLNDERSFCDNCRTSIVDFHRSCSNCSYELCLSCCREIREGHPLRPAEAAMHFPDRGKNYLHGGKPTPMTAGQKSAIDSDVE…
>C.kanehirae v3|CKAN_01950800|CKAN.scaff0008:9140227..9154325 forward	>C.kanehirae v3|CKAN_01950800 CDS	>C.kanehirae v3|CKAN_01950800
ATGACGGAAGGCGACGACCCATCTCTCCCTTCCCCTGAGCTCCGCTGCAGACGAAACGACGGGAAATTATGGCAATGCAAGAACTGGAGAATCCACGGCAAGAGCTACTGCCAGGACCATTACCTTCAAAGTCGAGCTAAGAGCATGAAAAATAAAGCTAGGGTCTTGATTGGGGTTTCGGGACCGGGTGAGAAGAATCGGGGACCGAAGAAGCGGAAGATTGAGGGTTCAAAAAGGAAAGATGATGAAGGAAGTGAAGAGAAAGCGGTTTTGCCTGTAAAGAAGAGAGGGCGGCCGAAAGGGAAGGTTTTGACGAGAGAGAGGAAAGGGGAGAAGAAGGAAGAGGCTGTGGGGGAGATTAATGGGAATTGGAGTGGTCTGAAACGGCGCCGAGGGAAG…	ATGACGGAAGGCGACGACCCATCTCTCCCTTCCCCTGAGCTCCGCTGCAGACGAAACGACGGGAAATTATGGCAATGCAAGAACTGGAGAATCCACGGCAAGAGCTACTGCCAGGACCATTACCTTCAAAGTCGAGCTAAGAGCATGAAAAATAAAGCTAGGGTCTTGATTGGGGTTTCGGGACCGGGTGAGAAGAATCGGGGACCGAAGAAGCGGAAGATTGAGGGTTCAAAAAGGAAAGATGATGAAGGAAGTGAAGAGAAAGCGGTTTTGCCTGTAAAGAAGAGAGGGCGGCCGAAAGGGAAGGTTTTGACGAGAGAGAGGAAAGGGGAGAAGAAGGAAGAGGCTGTGGGGGAGATTAATGGGAATTGGAGTGGTCTGAAACGGCGCCGAGGGAAG…	MTEGDDPSLPSPELRCRRNDGKLWQCKNWRIHGKSYCQDHYLQSRAKSMKNKARVLIGVSGPGEKNRGPKKRKIEGSKRKDDEGSEEKAVLPVKKRGRPKGKVLTRERKGEKKEEAVGEINGNWSGLKRRRGKKNGLGRKKGVGEKSTFCHQCRSSGRRIAWCTKCNKRYCKTCIKTWYPKMSIAEAARACPFCRGNCNCKQCLRLDILEKSERKIDKDSKIRHSRYLVHALLPFLKQLRQEQLVEKEIEAKIQGLPSSEMKIEQAATLIDERSFCNNCKTSIVDFHRSCSNCLYELCLSCCREIREGHPQRASSVVVVHFPHRGEDYMHGGEPSPVTTEQKNSSDVHVEKSCADQLSPSIEWKANGNRSIPCPRKALGGCGEFLLDLKCIFPENWLLD…
>C.kanehirae v3|CKAN_01407400|CKAN.scaff0005:38691539..38697156 forward	>C.kanehirae v3|CKAN_01407400 CDS	>C.kanehirae v3|CKAN_01407400
ATGGAAGAAGTGCTTGCGGACCCTTCTCTCCCTCCTGCAAACCTCCGTTGCCGCCGAAACGATGGAAAACAGTGGCAGTGCAAGAACTGGCGACTCCACGGCAAGTCCTTATGCCAAGAGCATTTCTTTTACACTGGAGGTCTGCGACCAAAGAAAACCGCTACGAATAGGGGCAGTAGACGCCCGAAATCCACCGATACGGACCTGGTCCCGATGCAAGGCGAGAGGAAGAGGAAGAAGAAGGGAAAGAGAAGGAGAGACGATGTGGAAGGTGAAACTGAAGGGTTTACAAAGAATGAAGATTTACCGGAGAAGAAGAAGCGGGGGAGGAAGAAGAAGGAAGAAGATCTGGGGGAGGGGGATTTTGCGAATTCGAGCTCTGGGGTTGCTTCGATTAGG…	ATGGAAGAAGTGCTTGCGGACCCTTCTCTCCCTCCTGCAAACCTCCGTTGCCGCCGAAACGATGGAAAACAGTGGCAGTGCAAGAACTGGCGACTCCACGGCAAGTCCTTATGCCAAGAGCATTTCTTTTACACTGGAGGTCTGCGACCAAAGAAAACCGCTACGAATAGGGGCAGTAGACGCCCGAAATCCACCGATACGGACCTGGTCCCGATGCAAGGCGAGAGGAAGAGGAAGAAGAAGGGAAAGAGAAGGAGAGACGATGTGGAAGGTGAAACTGAAGGGTTTACAAAGAATGAAGATTTACCGGAGAAGAAGAAGCGGGGGAGGAAGAAGAAGGAAGAAGATCTGGGGGAGGGGGATTTTGCGAATTCGAGCTCTGGGGTTGCTTCGATTAGG…	MEEVLADPSLPPANLRCRRNDGKQWQCKNWRLHGKSLCQEHFFYTGGLRPKKTATNRGSRRPKSTDTDLVPMQGERKRKKKGKRRRDDVEGETEGFTKNEDLPEKKKRGRKKKEEDLGEGDFANSSSGVASIRGFVRKQVTGEDGLLVPFLCQQM*
>C.kanehirae v3|CKAN_01408900|CKAN.scaff0005:39255572..39260222 reverse	>C.kanehirae v3|CKAN_01408900 CDS	>C.kanehirae v3|CKAN_01408900
ATGGAAGAAGAGCTTGCGGACCCTTCTCTCCCTCCTGCAGACCTCCGTTGCCGCCGAAACGATGGAAAACAGTGGCAGTGCAAGAACTGGCGACTCCACGGCAAGTCCTTATGCCAAGAGCATTTCTTTTACACTGGAGGTCTGCGACCAAAGAAAACCGCTACGAATAGGGGCAGTAGACGCCCGAAATCCACCGATACGGACCTGGTCCCGATACAAGGCGAGAAGAAGAGAAAGAAGAAGGGAAAGAGAAAGAGAGACGACGTGGAAGGTGAAACTGAAGGGTTTACAAAGAATGAAGATTTGCCGGAGCAGAAGAAGCGGGGGAGAAAGAAGAAGGTTGTGAAGAAGGAAGAAGATCTGGGGGAGGGTGATTTTGCGAAATCGAGCTCTGGGGTT…	ATGGAAGAAGAGCTTGCGGACCCTTCTCTCCCTCCTGCAGACCTCCGTTGCCGCCGAAACGATGGAAAACAGTGGCAGTGCAAGAACTGGCGACTCCACGGCAAGTCCTTATGCCAAGAGCATTTCTTTTACACTGGAGGTCTGCGACCAAAGAAAACCGCTACGAATAGGGGCAGTAGACGCCCGAAATCCACCGATACGGACCTGGTCCCGATACAAGGCGAGAAGAAGAGAAAGAAGAAGGGAAAGAGAAAGAGAGACGACGTGGAAGGTGAAACTGAAGGGTTTACAAAGAATGAAGATTTGCCGGAGCAGAAGAAGCGGGGGAGAAAGAAGAAGGGTTTTGAGAAGATCGAAACGGGGTTCGGGGTGAAAAATGCGGTGGGTTTTGTGCGGAAG…	MEEELADPSLPPADLRCRRNDGKQWQCKNWRLHGKSLCQEHFFYTGGLRPKKTATNRGSRRPKSTDTDLVPIQGEKKRKKKGKRKRDDVEGETEGFTKNEDLPEQKKRGRKKKGFEKIETGFGVKNAVGFVRKQVTGEDVYREKEKEKEKEKEEEEREKGEGQREKEEGCINLWVISCHC*
>C.kanehirae v3|CKAN_01407200|CKAN.scaff0005:38607315..38613224 forward	>C.kanehirae v3|CKAN_01407200 CDS	>C.kanehirae v3|CKAN_01407200
ATGGAAGAAGAGCTTGCGGACCCTTCTCTCCCTCCTGCAAACCTCCGTTGCCGCCGAAACGATGGAAAACAGTGGCATTGCAAGAACTGGCGAGTCCACGGCAAGTCCTTATGCCAAGAGCATTTCTTTTACACTGGAGGTCTGCGACCAAAGAAAACCGCTACGAATAGGGGCAGTAGACGCCCGAAATCCACCGATACGGACCTGGTCCCGATGCAAGGCGAGAGGAAGAGGAAGAAGAAGGGAAAGAGAAGGAGAGACGATGTGGAAGGTGAAACTGAAGGGTTTACAAAGAATGAAGATTTACCGGAGAAGAAGAAGCGGGGGAGGAAGAAGAAGGAAGAAGATCTGGGGGAGGGGGATTTTGCGAATTCGAGCTCTGGGGTTGCTTCGATTAGG…	ATGGAAGAAGAGCTTGCGGACCCTTCTCTCCCTCCTGCAAACCTCCGTTGCCGCCGAAACGATGGAAAACAGTGGCATTGCAAGAACTGGCGAGTCCACGGCAAGTCCTTATGCCAAGAGCATTTCTTTTACACTGGAGGTCTGCGACCAAAGAAAACCGCTACGAATAGGGGCAGTAGACGCCCGAAATCCACCGATACGGACCTGGTCCCGATGCAAGGCGAGAGGAAGAGGAAGAAGAAGGGAAAGAGAAGGAGAGACGATGTGGAAGGTGAAACTGAAGGGTTTACAAAGAATGAAGATTTACCGGAGAAGAAGAAGCGGGGGAGGAAGAAGAAGGAAGAAGATCTGGGGGAGGGGGATTTTGCGAATTCGAGCTCTGGGGGTTTTGAGAAGGTC…	MEEELADPSLPPANLRCRRNDGKQWHCKNWRVHGKSLCQEHFFYTGGLRPKKTATNRGSRRPKSTDTDLVPMQGERKRKKKGKRRRDDVEGETEGFTKNEDLPEKKKRGRKKKEEDLGEGDFANSSSGGFEKVETGFGVKNAVGFVRKQVTGEDGRKRLRLINL*
>F.vesca v4.0.a2|FvH4_1g08440|Fvb1:4473727..4475944 reverse	>F.vesca v4.0.a2|FvH4_1g08440.t1 CDS	>F.vesca v4.0.a2|FvH4_1g08440.t1
TTTTAATGGTAAAAACAGTGATAAAGACTTCTCCTTTATTCATTTTTAACTCACTTTTTTCAGTCTTTTCTTTAGTTTATGGGTTTCCGTAGAGTGTCAGAGACAAGAGCTGCCACCACTGCAGAAGAGCCAGAGAAAACAGAGGTGCAGTCATAATACGTGCAGAGAAAAGAAGAGAGAGAAAGAAAGAAAGAGAGAGAAAGCTTAAGGAGGTGGCAGGGTAGTAGAGCTAAGCACTGTAAAATTCAGAACCATTAGTTTTATCCATGTACAGAAGATTCTGCAGCCTAAATGGTCCCTGAAATAAATATACCTACTCTACTCTACCCTCTCTATTAAATCATGCACACCCTCCTCTGTTTCTCTATTTCCTTCTGAAACCTGTCTGGATTGCATTTT…	ATGATGAGCAGTAGTAGTGCTGGGAGAGGCATGAGGTTTCCTTTTACTCCATCTCAATGGCAAGAGCTTGAGCACCAAGCTCTGATTTACAAGTACATGGTTTCTGGAATACCTATTCCTCCTGATCTCCTCTTCTCCATCAAAAGAAGCTGCTTGGACTCTCCTCCTCTCTCTTCAAAGCTCTTCTCTCCCCACATTGGGTGGAACTGTTTTCAGATGGGACTGGGGAGGAAGATAGACCCAGAACCAGGAAGGTGCAGAAGAACTGATGGGAAGAAATGGAGGTGTTCAAAAGAAGCATATGCTGATTCTAAGTACTGTGAGAGGCACATGCACAGAGGCAAAAACCGTTCAAGAAAGCCTGTGGAAGTTTTCAAAGCAACACTACCAACTTCAGCA…	MMSSSSAGRGMRFPFTPSQWQELEHQALIYKYMVSGIPIPPDLLFSIKRSCLDSPPLSSKLFSPHIGWNCFQMGLGRKIDPEPGRCRRTDGKKWRCSKEAYADSKYCERHMHRGKNRSRKPVEVFKATLPTSANSNSNSNSNTSPITKIFNPSSNSLSTPFHSLSSLSPNESSYNSSSSNLDDHPFLYSRPNIGLSQQERSTSLFLDSASYNNPLHPNLEYRFGYGVKEEVDEHAFFSEPSGSVRGFSGSSSSLNHHQNESNWQLTMSCSDSSSKQRTCSALQTEHYPHLQLQNFTDSKRGEETQRTIHHFFDEGPPKDRESSWLDLDANNKSSNSGSASTTRLSISIPNSAHDFPIYNSRSHHDD*
>F.vesca v4.0.a2|FvH4_6g34730|Fvb6:27401273..27403523 reverse	>F.vesca v4.0.a2|FvH4_6g34730.t1 CDS	>F.vesca v4.0.a2|FvH4_6g34730.t1
TGACTCGATTTATGTCGTCTGTAGATTGAGAGACAGGAGCGGCAGCAGCTATCCGGGATGACCCGTGGGACATGCTTAGGTCCCCTGCACTGCAGCACTGCACACGTGGGCCCAGACAGAGGTCATCAGTGGGCCCACCCTCATGTGAGGCATGGCAGAGCAAGCACCAGAGTTGCAGTGATAATAAGAGCACAGGGGTGAGTGCGAAACTCAGAACCAGAAGAAGAAGAGAAAGAGCAAGAAAGATGGCAGCAGCAGCAAGTGTCATCGGTTTCAGTCCAACTAGTTATTAGTTTCACCACCCATGCATAAAACAAACAAACCAATGCCCTCTTCTTCTTCTTCTTCTTCTTAAATCCCAGAGCTGTTCTTTCTTTGTTTTCCCATTGTGGGTTCAAA…	ATGATGAGTGGGGGAAGTCCAAGTAGTGCAAGGAATTTCAGGTACCCTTTCACAGCAACACAATGGCAAGAGCTAGAGCATCAAGCTCTCATCTTCAAGTACATGGTCTCTGGAGTCCCCGTCCCAACTGATCTTGTCTATTCCTTTAAAAGAAGACTGGATTCCTCAATGTCTTCCAGACTCTTCCCTCATCACCCTTTTGGGTGGGGTTGCTATGATATGGGGTTTGGCAGAAAGATAGACCCAGAGCCAGGAAGGTGCAGAAGAACAGATGGTAAAAAATGGAGGTGTTCAAAGGAAGCATACCCAGATTCTAAGTACTGTGAGAGGCATATGCACAGAGGCAGAAACCGTTCAAGAAAGCCTGTGGAAGCTTCTTCTAGTTCTTCTACTACAAAC…	MMSGGSPSSARNFRYPFTATQWQELEHQALIFKYMVSGVPVPTDLVYSFKRRLDSSMSSRLFPHHPFGWGCYDMGFGRKIDPEPGRCRRTDGKKWRCSKEAYPDSKYCERHMHRGRNRSRKPVEASSSSSTTNTTPNSDTIPTPPDYNPASIHKNLSKTSPSMFSSSFSNETPQTQHQSSSLYPFLSRPQGSNTNPQLFLNSGSYVNEADHRDYRYLQGTKEGVDHELAFFPAESSENARSFMSSYKGYSSQSQFQSLTEHYPQQQSQDEQHCYVLGTDFKSSRPMKIENKEADQTQKSLHHFFGDWPPKSTDTWLDLAPNSRLHRDG*
>F.vesca v4.0.a2|FvH4_7g34250|Fvb7:24169852..24173196 reverse	>F.vesca v4.0.a2|FvH4_7g34250.t1 CDS	>F.vesca v4.0.a2|FvH4_7g34250.t1
AGTTAATATGCCTACCCCAATAAAGGGAGACCAAAGCTTTGGTCTTGGGGTTCTTCCACACAGACAGACTGCCCCTTTTTCAACACACAACAGAAACGCAGAGGCAGTGAGTCACAGACACAGATAGAGAGAGAGAGATGACTCTGGCTGATCTTATTGGACTTCCCTTGTCTTTCTGTATCGTTGGTAATGTTTGAGAAGGTTCTGGGTGGTGTTACGGAGGAGTTACAGGTAGTGTGGATATAGAGTGTGAGTGAGGAATTAATATTAGTGGCTGCAGTGGGTGTGGGAGTGGTGGAGATGAATAGTACTGGAGGTGGGGGGGGGGTTGGGGTTGGGGGTAACAGTACTGGGAATCTGATGGGAATGGGGATGGGGATGAGGTCACCTTTTACAGTG…	ATGAATAGTACTGGAGGTGGGGGGGGGGTTGGGGTTGGGGGTAACAGTACTGGGAATCTGATGGGAATGGGGATGGGGATGAGGTCACCTTTTACAGTGTCTCAGTGGCAAGAGCTGGAGCATCAGGCCCTGATCTTCAAGTATATGATGGCAGGCATGCCTGTGCCTCCTGATCTCGTGCTTCCTATTCAGAAGAGTTTTGACTCCATCTCTCAGAGATTCTTCCATCCCTCCATGGGTTATTGTTCCTTCTATGGGAAGAAGGTGGACCCGGAGCCAGGACGCTGCAGGAGGACTGATGGCAAGAAATGGAGGTGCTCAAAGGATGCATACCCCGACTCCAAGTACTGTGAGCGCCATATGCACCGTGGCCGCAACCGTTCAAGAAAGCCTGTGGAA…	MNSTGGGGGVGVGGNSTGNLMGMGMGMRSPFTVSQWQELEHQALIFKYMMAGMPVPPDLVLPIQKSFDSISQRFFHPSMGYCSFYGKKVDPEPGRCRRTDGKKWRCSKDAYPDSKYCERHMHRGRNRSRKPVESQTMTQSSSTVTSLIVSGTSSGTVSFQTLPLNSFGNTQGASSGTNQSHYQIDSIPFGIPNKDYRYLPGLKPDMGEHSFLSDTSGSNRGLHMDSPLDGTWPVMPSRVTSFPTSTSGDGSVLQNDYRQNSFFNNDFPSGEPLKHEGQPLRPFFDEWPKGRDAWSGLEDERSNQTSFSTTQLSISIPMTSSDFSATSSQSPHDN*
>F.vesca v4.0.a2|FvH4_2g32670|Fvb2:24704562..24709345 forward	>F.vesca v4.0.a2|FvH4_2g32670.t1 CDS	>F.vesca v4.0.a2|FvH4_2g32670.t1
AAATACCAATATATTATTGACTCCCACCAATACTACAAGAACAAACAAAAATACTTGTAGTTGTGAAGAAGAAGAAGAAGATGCCATAATAAATCGAGTTATGACCAAGGCTTTACTTGCCTCTACATGGTTCGTTCCCCTTTGTACAAACCTTGCTCAGTAGTAGTAGTAGTCAGTTTCATCCCCCACCTCTCTTTCTCTGCCTCCTTTCTCCTCTCTATCTCTCTCCAATTATTCCTATCCTTCACTCAAAATAACATCAAAAACAAAACCATTTCAGTTTTTTAGTTTCAGTTTCAGCTCAGTTTTTAGCTTTAAAATGCTCCTCTCTCCACTTCACTAATCTCAGGTCTTTTTCACTCAAATGCACATAGTGGATACCAAGCTCTAAGTTTCAAG…	ATGGATTTTGGGGTTGTGGGTTTGGATGGGTTTGGGGGTTCAGACATTGGCTTTGGTTTTGTTGCTAGTTCAGATCAGGAGGGAAAGAACAAGCGGTACGGATCTGGGTTCCAGAAGCAGGAGAGATCTGGGACCGTTGATGAAGAACAACATTGGAGGAGCTCAAAACAGGCCAAGAGTAGTGATGATTTTTCAGCACCCAAGAAAATGCTGCAGCTTAACACTGGTTTGATGAGGACTAACTCCACTAGCTTTGATGGGCAGCAGTTACTGAGCTTCTCTAGCTCACCCAAATCAGAAGCTCAAAATGCCTCATTGCCTAGCTACTTTCAACAAGCAGTGTCTGCTTACCATAGAAATTCAGGCATCAACAATAGTGGGAGCTTAAATGGGGCAACA…	MDFGVVGLDGFGGSDIGFGFVASSDQEGKNKRYGSGFQKQERSGTVDEEQHWRSSKQAKSSDDFSAPKKMLQLNTGLMRTNSTSFDGQQLLSFSSSPKSEAQNASLPSYFQQAVSAYHRNSGINNSGSLNGATVHWTIAGGRGPFTPSQWMELEHQALIYKYITANVPIPSNLLIPIKKALDSAGLFSPGLLRSNAFGWGSIHLGYANNTDPEPGRCRRTDGKKWRCWRDAVPDQKYCERHINRGRHRSRKPVEGQTGQSVAGTATPAPLKQVMPGGGGTSSLAIANQQLKSLQPAIAASNSSAATQMSRMFMNKDSASERMQHSPDLSMLSKENTLLNQKQQLGFGESSRSEFGLVTSDALLNPSQKRSLSSMMSCGNYGGASQNLTVQETDSQHPLR…
>F.vesca v4.0.a2|FvH4_5g23900|Fvb5:15201171..15205147 reverse	>F.vesca v4.0.a2|FvH4_5g23900.t1 CDS	>F.vesca v4.0.a2|FvH4_5g23900.t1
TTTCGATATATGAAACGGTTCTTATTTTGTTACGGCTTAAATACGATTTGATACGTTCCTTCCTCTCTTCCATTTTGCATTCTTTTACATTTTCCTCGACTAATTTGGAAACTTCCCCTCGGACTAAACCTCGAAGTCAAAAAAAATCTAAACAGAGGGGTTTTCAAAATAAAAGTAAAAAAGTCTAAACAGAGAGAGAGAGAGAGAGAGATTAGTATGTATGTAAACTCTCACGTCTGTATTTCCTTTTCATTTTTACTTATTTTGCTGAATACGAATATGGCCAAACCCCTCATCTCTCCAATCCTCTCCTCCAAGGTAAACCGCCTCTCTCTCTCTCTCTCTCTCTCTCTCTCTCCTCCATTCACTCTTCCCTCTCTCACTTGACTCAACCGGTGA…	ATGAGCCGGTCGTTGGTGGGCGGTGGAGGCCACGCGCCGCTTTTCACAGTGTCGCAGTGGGCGGAGATGGAGCATCAAGCCATGGTTTTCAAGTACCTCAAGGCCGGTCTGCCTGTTCCTCCCGAGCTCTTGGCCCCTATTCGCAGCAGCTTCAATCTCATGTACCCCGATTTCCTTCGTCACCCCTCTTTGACTTATGCTTCCTTCTGCGGGAAGAAAATAGACCCAGAGCCAGGGCGGTGCCGCAGGACAGATGGCAAGAAGTGGAGGTGCTCTAAGGATGCGCATCCAGACTCCAAGTATTGTGAGCGCCACATGAATCGTGGTCGCTACCGTTCAAGAAAGCTTGTGGAATCACAAACTGCCTCTCAAACTTTGTCAACTGTGGCATCCTCAGAG…	MSRSLVGGGGHAPLFTVSQWAEMEHQAMVFKYLKAGLPVPPELLAPIRSSFNLMYPDFLRHPSLTYASFCGKKIDPEPGRCRRTDGKKWRCSKDAHPDSKYCERHMNRGRYRSRKLVESQTASQTLSTVASSEIRTGSHSHSGSFQNMPLHSAGNSGSLCFGSDVSQLKMEPIPYGIVKRGNRVLDGAEEHNFMSEASGSARSVGVDSTVDSPWRLMTSRVPSNSSSEPRDGCFLLNNNSQLQTLQDSEALTVDAAMTKQQQRQYVGGEFGVLRSVKQEQHSLQPFFDEWPKSRDLGFHHNDPRSTNNVSNTTQLSMSNLMAPSNFFKER
>F.vesca v4.0.a2|FvH4_1g18220|Fvb1:10597609..10601042 reverse	>F.vesca v4.0.a2|FvH4_1g18220.t1 CDS	>F.vesca v4.0.a2|FvH4_1g18220.t1
TTGTGCAGCTCAAAAACTTCCTATTTCTTCCTATAAATAGAGGTATAAACTGTGCAATCAAGCAAGCATTGTCTATCAGAGCTTAGTTTATGTTTGGTACTCGTACTTCCAAGTTCCAAGCCCCACCATCTTAAGCTTAAGCTTAAGCTTCCTCTGCTTCCATAACACACTCTCTCTCTTTCTCTCTCTCCAATTATTTATTTTTACTTCTCAAAGACCACACCTTTAAAATATTCAGCTCCCAAAACTAGTATTACAAACCCACCCAAGATGCGCTTCTTCATTCTCTCTCTCCCCAAACCAATTGAAGCTTCTTCTTGTTCTTCTTCTTCTTTGCTGCTAATGAACTCGTCATGCTGCTTCTCAGAGACCCTGTTCTAGACTGGTGTCCAAAATGGA…	ATGGATTTTGGGGTGGTGTGTATGGACATGGATTGTCTGATGGGTCCTGAACCCGGAGAAGGAGCAACAGCTCATTCTCATGTCTCAGGACCCGAGACCAAACCGGGTCATGGATCTGGGTTGTCTTTCAAGCAACAGAGATCCTGGCCTGTTGAGGATGCCTGGAGGGTCTCCAAGACCCCCAAACCCGACGACATGTCGTCTCCGAGGACAATGCCATTGCCTCAGGAGCCTCCTCCTCAGCTCCTGATGAGATCTAGCTCTCTGGCTCCTCCAAGACAAGAGCAAATGCTGAGCTTTGCCTCCAACAAATCAGATGTCACTTTTCTGAGCAAAGATGGAGGAGCAAGCTCAGATTTTGCATTCTACCAGCGCATGCCTGCTCCCTATGCTAGAAAT…	MDFGVVCMDMDCLMGPEPGEGATAHSHVSGPETKPGHGSGLSFKQQRSWPVEDAWRVSKTPKPDDMSSPRTMPLPQEPPPQLLMRSSSLAPPRQEQMLSFASNKSDVTFLSKDGGASSDFAFYQRMPAPYARNAGFGSGSLNANMHGPYAAARGPFTPSQWIELEHQALIYKYLNANAPVPSNLLIPLKKSLYHYGLSGPSPNSLSWGSFHLGYSGSTDPEPGRCRRTDGKKWRCSRDAVADQKYCERHINRGRHRSRKPVEGQTGHGASRRANSKEVAPPVTSSKPTSVSGTLQPQFKSLEPPPPADAAAANSSVDAFANRMQDPQGFTVMSASSIKPESNASCFSVPKRDFPMVESSQSEFGLVSTDSLLNPSHRSSYIPKDFGGSFLDFTDQETQD…
>F.vesca v4.0.a2|FvH4_6g18130|Fvb6:11941175..11943633 forward	>F.vesca v4.0.a2|FvH4_6g18130.t1 CDS	>F.vesca v4.0.a2|FvH4_6g18130.t1
GGAAAGACTGCAGGTTCTTTGCTCTCTCTACTAGTCTAGCTCTTCCATCTATTCATCATTTTTCGAAAATTTTTAATCTCACTTTTTTCGCTCTCAACTGTCTTGTCCGAGTGTCTTTTTCTCAAGTGCCCTCAGGCTTCTTCACTGGCTTAAACCAACTTTGCAGGCTTTAGTTTTTCATTTTTCCATTAAGTTTTTCTTTTAATGTCAGAATGTGAAGGTATCTGCCAAAGCTATAAAAGAACCACAGAGGCCTCTGCAGAAAGCTTGAGCAAACTTTCTCTTCACATAAACCCAACCAAACACCCACCCAGACAAGGATAAGAGTCTGAGATATAAATAAACCAAAGCCAACCAAGTTAAAACTCAAACCCCACTTTTCTCCTTTCTCTATGGACT…	ATGGACTTTCATCTCAAGCAATGGAGAAACCAGCAGCAGCATGAGTCAGAGGAACAACAGCCCTATCCTTCTGCTGCAAAGATACCAAAACTTGAGACCCAAACACACCCTGAACCAGTTTCTGGGTATGCTCTCCCTTTGTTTGTACCTGAACCAAACACCAAAGTCATCAGCACCCTGTCAGCATTTTCTGAATCTACTACCACCACCACCGCCCCAGCTTCTTCTGCCACCAGATTTCCCAGAATGGGGAGCTTCTTCAGCATGAGTCAGTGGCAAGAGCTTGAGCTACAGGCTTTGATATTCAGGTACATGCTGGCTGGTGCTGCTGTTCCTCCTGAACTTCTTCAGCCAATCAAGAGAAGCCTTCTGCATTCTCAATTCTTCTTCCAACACCAT…	MDFHLKQWRNQQQHESEEQQPYPSAAKIPKLETQTHPEPVSGYALPLFVPEPNTKVISTLSAFSESTTTTTAPASSATRFPRMGSFFSMSQWQELELQALIFRYMLAGAAVPPELLQPIKRSLLHSQFFFQHHLQHYPALLQSGYWGRGSMDPEPTRCRRTDGKKWRCSKDVVAGQKYCERHVHRGRNRSRKPVEVTTATTNAAGGSGAATDNSVVTVASSLGKGSNGTHFALSGSSPSIDLLQLSQNQREVSRGVQSDSHVLRPFFDDWPGQLQEPDNGRSNATSNNNATSLSISLKLSTGNGVEPGQESEQPQLNWPMGWGSNHMVSMGGPLAEALRSSNSNSSPTSVLHQLPRGSVSETSFIST
>F.vesca v4.0.a2|FvH4_7g32780|Fvb7:23498283..23500891 forward	>F.vesca v4.0.a2|FvH4_7g32780.t1 CDS	>F.vesca v4.0.a2|FvH4_7g32780.t1
CTAGTACATGAGATGGTGTGCGAATGTTGGAAGCATGGAAGCAAATCACAGGCTAAGAATGGCGGCAACCCCTTACAATCAAATACTATCATAAAAGAAAAAGAAAAAGAAAAAGAGTTTTCATTTTATTTTTTTATTCCAAAAGGGCTGAGATAATAGGATATGGGGGTCTATATCTTTGCTCTGCAACCCATGAAAGCCAGAGCACAAAGCTTTTCTCGGAAGCAGCAGCAGAAGCAGAACCAAAAAGTTGAGGTTCCCCCATTTGTGAATTTTATGCTTGTTCGATTGGAAAGGTAGTTGTTTCCCAAAATAGGTCCATTCATTATTAGGCTTCCAAGACAAGGAAACGAAATCGCAGAGCTAGCTTGGTTTTTGAGTAGTAGTAACTAAGGAAGA…	ATGATGATGATGGTCCATCATGACAACCGTGGTCGTCCAGATCAAAGACGTGACGGTGGCGATGGTCCCACGTGTAACAGACCCCCTGGTGTTGCAGAACCAGTAGCTGGTAGTTCTTCTAGTAATAGTACTAGTGGAGGTTCTGTCTTGAGAGGCTTGCAGCCTTTTCAGTGCTTATCTAATACAAATACTCATCATCACAACTCAACCTCTCTCAGATCCCCAGGAGGGATGACGACAGCAGCAGCAGCTTTGGGTTTTCCTTTCACTAATCAACAGTGGAAGGAGCTTGAGAGACAAGCCATGATTTACAAGTACATGATGGCTTCTCTCCCTGTGCCTCGTGACCTCCTCTTTCCCACCACCACCACCTCTTCATCCTCTATTTCTCAATCTCCA…	MMMMVHHDNRGRPDQRRDGGDGPTCNRPPGVAEPVAGSSSSNSTSGGSVLRGLQPFQCLSNTNTHHHNSTSLRSPGGMTTAAAALGFPFTNQQWKELERQAMIYKYMMASLPVPRDLLFPTTTTSSSSISQSPLSGGGFNLRLSNSTDPEPGRCKRTDGKKWRCSRDVAPDQKYCERHMHRGRPRSRKHVEIHANNTTTTAATMTTAKKLRRDNNSNNIPPICAHNLPNPEMSKNGYPTQFFGSTLQTFHQTPVSLDKSGVKSATFGGGVNSVSSHRGVRGMEWMMKSEAPAISSSDAQWQNLMHSNKTELSSCSRIPYFDANTSIFGQRSEQECYLNLNSYTSFNAGDARHQQDDNDCTMFLSPDVVALENPLLEETPRSFIDAWSKNDNGDNITSVP…
>F.vesca v4.0.a2|FvH4_7g12130|Fvb7:11046300..11049372 forward	>F.vesca v4.0.a2|FvH4_7g12130.t1 CDS	>F.vesca v4.0.a2|FvH4_7g12130.t1
CTCCCGCTACTGCCAGACGAGCAGAGAGACCCCCACCTGGCCAACCCAAGCGCGTGGGGCACATCCACAACAGTCCACTCACCCGTCCACCAATTGGAGCGTCTCTCCCACGCGCTTCCTCTCCTCACAACTCCCGAGACAGAAAAATTAGAAGCAGGGGAGAGAAGAGGATCGTGGTCTCTGAAAACTCGGGCCAGACGACACGGAAAAGCCTCAAGTATCGACACAGGGATTGTCAGAATGTCAGTCACTTACTCTCTCTCTCATCTGACTCTGACAAAACCCACCCAACACTTTAATCAAAGCAAATGGCTTCTTCCTCTTCTTCTTACACCACACTTTCATCTTCACTCATTTCACTCCTCTCAGCTTTAAAGCTCGACGAAATGGGTGTCTGAA…	ATGGAGGGCACCCAAATCGTGAAAGTGAAGCATGAGTTCATTGAGGTGTGTAGTGATGATGAAGAAGAGTCGTCGTCGTCGGCGCCGTCGATCAAGCTCGGTCTTGCGGTCGGCGGTGGAGAGGTGGGGAAGAGGAGGAGGAGTAGTGAGTTCACGGCGGCGCAGTTGAATGAGCTGGAGCAGCAGAGGGTTATATATCAGTATATAGCTGCGGGGTTGCCTGCTCCGTTTCAGCTTGTGCTTCCCATTTGGAAGAGTGTGGCTGGCGCCAGTTTTTCAAACGCTGCTGTCTACCAGCAATATCCCAGCTTTGTAAGATATGGGGGTTTCGACTACAGGAATAAAATGGATCCTGAGCCAGGAAGGTGTAGAAGAACTGATGGAAAAAAATGGAGGTGT…	MEGTQIVKVKHEFIEVCSDDEEESSSSAPSIKLGLAVGGGEVGKRRRSSEFTAAQLNELEQQRVIYQYIAAGLPAPFQLVLPIWKSVAGASFSNAAVYQQYPSFVRYGGFDYRNKMDPEPGRCRRTDGKKWRCRRDVVPYEKYCQKHIHRGRQRSRKPVEASEVTPPPSTTLLKNSGGELLNSKKNIQIQTQKGLLLMAQPSNSVSVCHSPTTSSGYHELAKNSSTVAYTTSTPSYITATTPAAAAPSTTAGQMPVTTSASVDNNILIGAKDNGYSYHANNYGIIRGSRNTINVGSNIAPGLGFSPKSVLQAGHMTLVSCNGLYFDNGSGEELEPGRCRRTDGKKWRCKSNVLPNQKYCDRHIHRGVKQMRTSSPVATASTSASAMNSTRPSQITGIAE…
>F.vesca v4.0.a2|FvH4_5g10750|Fvb5:6091950..6095708 reverse	>F.vesca v4.0.a2|FvH4_5g10750.t1 CDS	>F.vesca v4.0.a2|FvH4_5g10750.t1
AATGGTGTTAGACTTTGTCGTGAAGAAAACGTTATGTCTGTATGTGTGGTGCACTGGTGCAGTGCCAGCTGCTTTGTACTAGTGTTTTGTCCTTATTGCATAACAGGAACAAATGTTGGCAGCTTGGGAAGCAAAGGGAACCGCCACACAATAGCAAAACCCACTAGGACTTGCAAATGGCACAAAACAAAAGTGTGAGGAAGTTGAAGTGTCAAATAAGATAGAGCAAGAGTATTGTTGAAGCTGTTTCCTTTTGGGGTTTTTGGGTGGAGAAGTGAGTGGGAAAGGTAGAATCTTTGTGACTGCATATCATGGGGAAGAGTAGGAGAAATGGGTTTGTGGAAACAGAAAGAGAGTGTTGTGATATTGGGTTGGGTTTGATGATGGAAACCCATGACC…	ATGGGGAAGAGTAGGAGAAATGGGTTTGTGGAAACAGAAAGAGAGTGTTGTGATATTGGGTTGGGTTTGATGATGGAAACCCATGACCAATCATGTAAGAAGATGAATCAGATGGTGATGGTGATGCCTCATCATGAGCCTCAATTTTGCAGTGGTGGTTTTGATGGAGGCACAGCTACACCTTTGTTCTATCCCACAAGAAACAACAACGCAGTGACTACTGATATATACAATACTGCCTCCTCTGATGTTGGTTCAGTTGTGGTGCCAAAGAATCTGCAGCAGCCTTACTACTATGATAGCTTGTCTTTCAGTTCCTCAGGTGGAATGGTGAATGTGAATGTTAGAATTCCTTTTACTCCAGCACAGAGAGCAGAGCTTGAGGCACAGACTGTGATT…	MGKSRRNGFVETERECCDIGLGLMMETHDQSCKKMNQMVMVMPHHEPQFCSGGFDGGTATPLFYPTRNNNAVTTDIYNTASSDVGSVVVPKNLQQPYYYDSLSFSSSGGMVNVNVRIPFTPAQRAELEAQTVIYKYIMACVPVPQQLLLSITNSSPNGVRNSSRTRGVRDMFEGFSKSLDPEPWRCKRTDGKKWRCSRDRGIDQKFCERHCHKRRSRKHVESIPNLLNNNINKNANMLSPRPSAFKNYNQTPLSSSMVTPAAASHAQPRALDWFMNGESASVAVSNQEWEQLMPFKLGSHTSKRDTDVDFPKQQNESSLNLYRGGSQGLQSQRSHDHLGGALNSNQAQQTRHFIDAWSTERAGNGIDELGKRTRDSVPLNQKLPLSSLTLSMSGKNSEA…
>F.vesca v4.0.a2|FvH4_6g06290|Fvb6:3599477..3606566 reverse	>F.vesca v4.0.a2|FvH4_6g06290.t1 CDS	>F.vesca v4.0.a2|FvH4_6g06290.t1
ACACAGTAACAGACTTCCGGTCCAAAAAAAGAAAAAAGAAGAAAAAAAAAAGAATAGAGCTTTCAGAGAGCTCCTGGTTAAACTTTCACAGATGTCGGAAAACAGCCGGAACCACAACAAAAACAAATACAAGATAAAAGTTAATAATAACAAAAACACAGAGAGAGACGAAAGAAGAAGACGAAGAAGAAAACAGAGGGGCGCTCCCCCAAATTCCCTGCTGCCCAGTTTGCGATTGACTCTCTCTCTCTCTCTCTCTCTCTCTCTCTCCATCCCTTGATATTTTCAATTATTAAATGCTGGGTCTCTCTGCTTCACCGCGTTCGTCTACTCCGCCAAACCCTAGTTTCAGGTGCTCTTTCAATATTCCCAATTTTGGTCTCCAATTTTCTCTAATGC…	ATGGACCTACGTTTAGGCCCTGGGAATGGCGAGGATAATCTTGGCATTCCTGATGATATGCGATGCAAGAGATCGGATGGGAAACAGTGGAGGTGCACGGCCAGGTCTATGCCAGATAAAACAGTATGTGAGAAGCACTATATCCAGGCAAAGAAGAGGGCAGCTAATTCTGCACTGCGCGCTAATATGAAAAAAGCCAAGAGAAAACCGTCAGGCGAAGGTGATCTTTTCTTGGAGAGTAAGAGTGATGATTTTGATGTGCCACTGGCAACTAAGAGTGATGATGTTGATGTGCCACTGGCAAGTATCAAATCAGAGGAGAAATCTCGTCCATCCCATGGGAAAAAGTTCACCAAGATATCAAAAAACCAGTTTCGTTATTCACCTGATCCACCGCCT…	MDLRLGPGNGEDNLGIPDDMRCKRSDGKQWRCTARSMPDKTVCEKHYIQAKKRAANSALRANMKKAKRKPSGEGDLFLESKSDDFDVPLATKSDDVDVPLASIKSEEKSRPSHGKKFTKISKNQFRYSPDPPPMRSVPRRNLSNEERKSDEHEDDWSSYKSPPVSALDSPRNRPQRSFDANAMPVSESADGSSESSEDAGGQTCHQCRRKDDTVIWCHRCDRRGYCDSCIRTWYSNTPPEDIQSSCPACSGTCNCKVCLRRDNLVKVRIREIPALDKLQYLHCLLSSVLPVVKQIHQEQCFEVELEKKLRGSDIDLARTKLNADEQMCCNFCRIPIIDYHWHCPGCAYDVCLNCCLDLREASKQVVKGEVTEEIDDESQEKETMLEQFAKVRLNFSEKF…
>F.vesca v4.0.a2|FvH4_3g03760|Fvb3:2108103..2114350 forward	>F.vesca v4.0.a2|FvH4_3g03760.t1 CDS	>F.vesca v4.0.a2|FvH4_3g03760.t1
TTAAGAAAAGAAAAACTGAAAATTCTTGATCTCACTGATTGTGATGAATACTAGTCCCTCCTGATCTGACCAGATTGAAGATTTCGAGAGACTCTCGACCCAAATTGGAATCCCTCTAAATTACCAAACCTGCCATTCAATTCTCTCTCTCTCTCTCTCTTCTTAAAGACTGGTTCTTTAGGCAAAAAGAAAGAGAAGAAAAACCCCTAAAACTCTCTGCTTTCTGGTTCTGCAAAAAAAAAAAAAAAAAAAAAAAAAAAAAACAGAGAGGCGAGGGCTTTAAATCTCAGCCGCAAAATCAAAGGGTTTCCGATTCCCGGCCGGCGAATGGAGCCCGCGGCGGGGCCGCTGCCGGACAAGCTGCGGTGCACGAGGACCGACGGCCGGCGATGGCGGTGC…	ATGGAGCCCGCGGCGGGGCCGCTGCCGGACAAGCTGCGGTGCACGAGGACCGACGGCCGGCGATGGCGGTGCAAGAGGAGAGTGATGGAGAACATGAAGCTCTGCGAGATTCACTACCTGCAGGGCCGGCACCGCCAGTACAGGGAGAAGGTGCCGGAGGACCTCAAGATTCAGAGGAAGACGCAGACGGCGCCGTGCGAGGATCGGGACAACGCTGCCGCCGGCGACGGCGGCGGCGGAGGAGGAGGAGCAGAAATGAAGGCGCAGATGGAGAAGGTGGAGGATTTGGTGACGCTGATGAAGCGGAAGAGGGCGGAGGAGCCGTCGCCGGGGGCGGTGAAGATTAAGAAGGCGAAGGTGAAGAAGAAGAAGAAGAAGAAGAAGTCAAAGAAGGGAGGA…	MEPAAGPLPDKLRCTRTDGRRWRCKRRVMENMKLCEIHYLQGRHRQYREKVPEDLKIQRKTQTAPCEDRDNAAAGDGGGGGGGAEMKAQMEKVEDLVTLMKRKRAEEPSPGAVKIKKAKVKKKKKKKKSKKGGGSEKKCELNLELIRMVLKREVEKRNTPKKKKRSDEEEEEEGVDLTRDLPNGRMAISSSSSQSLGGNVGSNSASDVRVGAELGPPAAGTATRRCFRSKNIEPMPVGTVQVLPCGDENEGRLRKSRRKRCHWCQRSGSSASAGLIKCSSCKKHLFCLSCIKERYFDTQEEVKMSCPVCRGTCPCKECSENQPKGAESKDYVGVKNKVEVILHFHYLVCMLLPVLKQINQDQKFELEAEAKMRGKKLSEVYIKQAEFSCSVQNCCNKCK…
>F.vesca v4.0.a2|FvH4_7g14980|Fvb7:13092431..13094429 forward	>F.vesca v4.0.a2|FvH4_7g14980.t1 CDS	>F.vesca v4.0.a2|FvH4_7g14980.t1
AAAACCACGAGGACAAAATCGTCCAAATAATCCCAAATTGAAAACATATACGAAGGGCCGAGAAAGCTACAGAAAAGTAATTTACAAAAAAAAAAAAAAGCCCTGAAAATATATATCTATCGAGTTCTGCGAGATCTGCAAACCCAACCTCCCCCTCCTCTCTTCTCTCTCTCTACCCCTCTCCTTTCCCAGACAGCAAAACCCACGACAAGCTCGGCCAGAAAACCCCCCACAAAACCCAGAATCTCACCACACCATTTCTGCTCCTATCTTTTCCAGACCCAATCTCACTCAATCGATTCTATCCGATTCTATTTAATTATCCAAAGCTAGACATGGTCAGGATCCGCAAGAACTTGAAGGTCTCGCCGCTCCAGTTCTTCCCCGACGTAGCTCCCG…	ATGGTCAGGATCCGCAAGAACTTGAAGGTCTCGCCGCTCCAGTTCTTCCCCGACGTAGCTCCCGAGGATCTGCAGCCCCATATCTGCAAGCTGAACCAGTCCCCATGGGATTCCAGCTCATGCCCTTTCGACCTCGACTGCTCGTCGTCGGCGCTCCAGTTCCAAGGTGGGGAGGGTTTTATCGGAAATGGGAGCTTGGGGGATTCTATTGCAGCTGTCGAGAGCGTTGCGTCGCCGATGGATATCGACAAGGCAGAGGTGGCGGCCGGCGATGTGTCCGATAACGTCGAGAAAGTATTTGCCAGGTGTCAAAGGACCGACGGCAGGAGCTGGCAATGCAAGAAGGAAGCGAAAGAAGGTTTCTTATTTTGTGATCACCATCTCCGAAGATCGTCCGCT…	MVRIRKNLKVSPLQFFPDVAPEDLQPHICKLNQSPWDSSSCPFDLDCSSSALQFQGGEGFIGNGSLGDSIAAVESVASPMDIDKAEVAAGDVSDNVEKVFARCQRTDGRSWQCKKEAKEGFLFCDHHLRRSSAGNNNVNSNGNILPSNFVGSKKDTTVQAKTLAGTRRGRPKAVKKGPNAANPYEFYYYSGFGPKWGRKRGKKGQVGEEEDEENEEANNVEAAAANVAASASSSSVNTDPQPSSPHDVGNGGQLDYMEDDFDDEDGSDEEGCPRRMRRPVKARSLMSIINVKAQE*
>F.vesca v4.0.a2|FvH4_6g22070|Fvb6:15773805..15776297 forward	>F.vesca v4.0.a2|FvH4_6g22070.t1 CDS	>F.vesca v4.0.a2|FvH4_6g22070.t1
CTCTTCTCTTTCCCTTCCACCCTGGCACAGTCGTCCGTACCCTGTCCCTCCCCTCCCCTCTACGATTCTCTACCGCCTTACCGCCTCAGCCAGTTCCCACACGCGCGCCAACGCTCCCCCCTCCGCCTCTAAGTTGACCCCTCGCACGTGCCTAACCCCTCTTTCTCTATTACTACTATTCTCTGTGGTGCAACAAATAAAAAGCAACAATCACTCTCTCTTTCTTCTCCGCTGTGCGTTGTAGTTTTTGATTTGGATTCTGTTGGCTTTGCACCTCCACCCCTCTCAGCTCCTCCCCTCCATCACAACCCGGCCCGGCAACATCACTCCGGGTCGATTCCGATGAGGATCCGGAAAAGACAGGTCCCCTTGCCGCTCTCGTCTCTCTCTCCCGTGCCT…	ATGAGGATCCGGAAAAGACAGGTCCCCTTGCCGCTCTCGTCTCTCTCTCCCGTGCCTCTATCAGATCCCAACCTCCTCAGCCTCAACCACTGCTCTTCCTCACCTCCCCTGGTGCAACCACCACAACAACAACAACCCCATATCCACCACGATCCAAAACCCTCCCAACGACTTCACGATGTGGGTCCTCTTCCTCCTCAGCCGTCTGATCATCCCAATCGCCGGCTTCTCCCGCAGATTGGGGCGTCCAGCAACGACTGCTCTGGGAGTGATTTTTGCTGGGAGCTGAAGAAGAGAAATTACTGTGCGGAGGCATTGAAAGGGGAAGACGAAGATGGATCAAGAGATGAGGGAGAGAAGAAGGGAAACGATACCAGGAAGGGAAGCATATTGGGTGCA…	MRIRKRQVPLPLSSLSPVPLSDPNLLSLNHCSSSPPLVQPPQQQQPHIHHDPKPSQRLHDVGPLPPQPSDHPNRRLLPQIGASSNDCSGSDFCWELKKRNYCAEALKGEDEDGSRDEGEKKGNDTRKGSILGAETVSGFASESSCSSHRVLGRWFEGEKAFPFKKRRGSIGEATRVEKEKKFTHTKMEKKSSDGLQQSDDKKQDDRVVTGEGINQNVVSGTSPKKRARGNAIMEGSRCSRVNGRGWRCCQQTLVGYSLCEHHLGKGRLRSLNSVRSRSLASSIGSVESKSKQLSRQSYLELPKDDDCKPDMLLDVNHGGEHQRQQSEHSEEKMPLVVTKKRMKLGTVKARSMSSLLGQMNSATAVEDENNK*
>F.vesca v4.0.a2|FvH4_7g14880|Fvb7:13034612..13036267 reverse	>F.vesca v4.0.a2|FvH4_7g14880.t1 CDS	>F.vesca v4.0.a2|FvH4_7g14880.t1
ATGGTGAGAATTCGTAAGGGCCTTAAACACTCGCCTCTGATACACTGCTCCAACGTAGCTCCGGAGGACCTCCAGCCACATATCTGCCGCCTGAATCAGTCTCGGTGGGACGTCAATCCCCTTCCCGAGGTCAGTCAATCTCTTTTACCTCGTTCTTATCATTTTCAGTTTCTCTGTAGATCTGCGAAAATCCGGTTCGTTTTCGATTTCTCATTTTCCTCCACATGCATCTCCACCTTTAGGGTTTTACCTCTTCGTTCATTTCATGACTTTAGGGTTCTTCGAAACCCTAAAATTTGACACTGTCAACCGTGTGCGTTGATCACTCCTTCTGCTCAATTAGGTTAATTACTCCTGGTTTTTCGTCATTTTTGATGTTTGTTAGTTTTTCTTTTTGAT…	ATGGTGAGAATTCGTAAGGGCCTTAAACACTCGCCTCTGATACACTGCTCCAACGTAGCTCCGGAGGACCTCCAGCCACATATCTGCCGCCTGAATCAGTCTCGGTGGGACGTCAATCCCCTTCCCGAGATCTGCGAAAATCCGTTCGAAGCTGAAGATGATTTGAACGTGAATAAGAGTGGGAGAAGGAGTGGTACTATTGGAGCTGCAAAGAGTGTTGTGTTGTCATCCGAGATGGATGTTGACAAAGTGATTATCGATATCGAAGAGAGTTCGAAAGAGGTTGGTGAACGCAATGAAACTGGGTTTAAGAAGCAGAAGATATGTAAAAAGAACGATGGAAAAGGATGGAACTGTAAGAGAAAAGTGGAGGAAGGATACTCATTTTGCACACACCAC…	MVRIRKGLKHSPLIHCSNVAPEDLQPHICRLNQSRWDVNPLPEICENPFEAEDDLNVNKSGRRSGTIGAAKSVVLSSEMDVDKVIIDIEESSKEVGERNETGFKKQKICKKNDGKGWNCKRKVEEGYSFCTHHLTLIRTYHNNSSNNATSNAPKSMSLKKPKVARGKSPEAKVENGSNSCKSGDYVYYLNSKLVRNMDRMVIAEEETTTNFAVESDAITFAATTVTLKSDPPSAKADYENRPANVEVNEVKVDGSNVCGRKRSRKMKNPKRARIFSTIFPTETTEEGTTTNVAVESDAITSSATTVTLKSDPPSAKADYENQPANVEVNEVKVDGSNVCGRKRSRKMKNPKRARIFSTIFPTETAEEGTTTNVAVESDAITSSATTVTLKSDPPSSKVD…
>At2g22840	>At2g22840	>At2g22840
AATCATACGTAGAGCATCTGATTATAGTTTTCATTTCTTTGTAGTAACATGTCCGAGATCTTGATTGTGTTTTCGGTACCATTCTTTGTCTCCACCCAAAGCTATATCATATCTCTCACTCCCACAATTATTACTTTTTGTTATTATTAAATAATAAATATCCTTTCTCCAAAATAATAAAAATAATATCTAGAGTATAAAATAAAATAAAAAAACTTAGCCTCGTTCTTCTCCCTCTGTCTCTCTCTCTCTCTCGGTTCTCTTCTTCACTGAGCTCAAAGCGATTACCTCCCATGGGAAAAATCTCTGAAGTGATTATTTAGCACTACTTTTTCTTTGTCTCCTTCTGAATCCATTTTTTATGGATCTTGGAGTTCGTGTTTCTGGTCATGAAACCGT…	ATGGATCTTGGAGTTCGTGTTTCTGGTCATGAAACCGTTTCTTCTCCGGGTCAAACTGAACTCGGATCTGGTTTCAGTAACAAGCAAGAAAGATCCGGTTTCGATGGTGAAGATTGCTGGAGAAGTTCAAAGCTCTCACGAACATCAACTGATGGATTCTCTTCTTCCCCTGCCTCTGCTAAAACGCTGTCGTTTCATCAAGGCATCCCTTTACTGAGATCTACCACTATTAATGATCCTCGTAAAGGACAAGAACACATGCTTAGCTTCTCTTCTGCTTCAGGCAAATCAGATGTCTCACCTTATCTTCAGTACTGTAGAAACTCAGGATATGGTTTAGGAGGAATGATGAACACAAGCAACATGCATGGAAACTTGTTGACAGGAGTAAAAGGACCT…	MDLGVRVSGHETVSSPGQTELGSGFSNKQERSGFDGEDCWRSSKLSRTSTDGFSSSPASAKTLSFHQGIPLLRSTTINDPRKGQEHMLSFSSASGKSDVSPYLQYCRNSGYGLGGMMNTSNMHGNLLTGVKGPFSLTQWAELEQQALIYKYITANVPVPSSLLLSLKKSFFPYGSLPPNSFGWGSFHLGFSGGNMDPEPGRCRRTDGKKWRCSRDAVPDQKYCERHINRGRHRSRKPVEGQNGHNTNAAAAASAAAASTAAAVSKAAAGTSAVAMRGSDNNNSLAAAVGTQHHTNNQSTDSLANRVQNSRGASVFPATMNLQSKETHPKQSNNPFEFGLISSDSLLNPSHKQASYATSSKGFGSYLDFGNQAKHAGNHNNVDSWPEELKSDWTQLSMSI…
>At4g37740	>At4g37740	>At4g37740
CTAAAAGCAAAATTAATGAAAAAGCATTGGATAAATATGTTCTAACATGTCCGAGATCCGGATTGTGTTTTTAGGTACCATTCTTGTCTCCTCCCAAAGCTTCACCACAACTATTTTCATTTTATTTTAAAAACACATAATAATATATATCTCTTTCAAGAAAATCAAAAGTAAGCCTCGTTCTTCTCCCTCTGTCTCTCTCTTCTCTCATCTTTAGCTATCTTCCTCCCATGGCAACTATCTCTCAAGTCATTATCTAACTTTTTTTCCTTCTTTTTCTTTTTATATTACTTACTTCTTATGGATATTGGTGTTCATGTTCTTGGGTCGGTTACTAGTAATGAAAATGAGTCACTTGGTCTAAAAGAGCTTATAGGAACTAAACAAGATAGATCCGGA…	ATGGATATTGGTGTTCATGTTCTTGGGTCGGTTACTAGTAATGAAAATGAGTCACTTGGTCTAAAAGAGCTTATAGGAACTAAACAAGATAGATCCGGATTCATCGGTGAGGATTGCTTGCAACGAAGCTTGAAGCTAGCAAGAACGACAACTAGAGCGGAAGAAGAAGAAAACTTGTCTTCTTCTGTTGCAGCTGCTTATTGCAAAACGATGTCGTTTCACCAAGGCATTCCTCTCATGAGATCTGCTTCTCCTCTTTCCTCTGATTCTCGCCGTCAAGAACAAATGCTTAGCTTCTCAGATAAACCAGACGCTCTTGATTTCAGTAAATATGTCGGTTTGGATAATAGCAGTAATAACAAGAACTCTCTCTCGCCGTTTCTTCACCAGATTCCTCCA…	MDIGVHVLGSVTSNENESLGLKELIGTKQDRSGFIGEDCLQRSLKLARTTTRAEEEENLSSSVAAAYCKTMSFHQGIPLMRSASPLSSDSRRQEQMLSFSDKPDALDFSKYVGLDNSSNNKNSLSPFLHQIPPPSYFRSSGGYGSGGMMMNMSMQGNFTGVKGPFTLTQWAELEQQALIYKYITANVPVPSSLLISIKKSFYPYGSLPPSSFGWGTFHLGFAGGNMDPEPGRCRRTDGKKWRCSRDAVPDQKYCERHINRGRHRSRKPVEVQSGQNQTAAAASKAVTTPQQPVVAGNTNRSNARASSNRSLAIGSQYINPSTESLPNNRGVSIYPSTVNLQPKESPVIHQKHRNNNNPFEFGHISSDSLLNPNTAKTYGSSFLDFSSNQEKHSGNHNHN…
>At2g36400	>At2g36400	>At2g36400
GAAAAACTGCAGGTTATTATCTCTCCATCTTCATCTTGCAGAGTGGTTCTTTCTGGGTTTTCTGACTTGCTTTTCATTTTTTTATTGATACAAATGTTAAACCAATTATTTTAAATAGTCTTTGAGATTAATGAAGAGAGATTTGTGAACACAATTAATAAAGAGTTATACTATAGTAGTAGTCTTTTTTACTGTATAGTATTTTCTCCCCGCATCTGTCTTGTCTCACTGTCTTTTTCTCGCAAGTCTCTCTATTAAAAACCTCTTTCCCTCTACTCTGTCCTTTCTCTCTCTGCAGAAGAAGCTCAGATACAGAAACTGACTACCAAGAACAAAGCTTTTTCCTTCGAGCAAAGAAAGTTCTTTTTTCTTTTCTTTTGCTCTTCGTAACCCAACCAA…	ATGGATTTGCAACTGAAACAATGGAGAAGCCAGCAGCAGCAACAACATCAGACAGAGTCAGAAGAACAACCTTCTGCAGCTAAGATACCAAAACATGTCTTTGACCAGATTCATTCTCACACTGCAACTTCTACTGCTCTTCCTCTCTTTACCCCTGAGCCTACTTCTTCTAAACTCTCCTCTTTGTCTCCTGATTCTTCCTCCAGGTTCCCCAAGATGGGGAGCTTCTTTAGCTGGGCACAGTGGCAAGAACTTGAACTACAAGCTCTGATCTACAGGTACATGTTGGCTGGTGCTGCTGTTCCTCAGGAGCTCCTTTTACCAATCAAGAAAAGCCTTCTCCATCTATCTCCTTCCTACTTTCTTCACCATCCTCTTCAACACCTACCTCATTACCAA…	MDLQLKQWRSQQQQQHQTESEEQPSAAKIPKHVFDQIHSHTATSTALPLFTPEPTSSKLSSLSPDSSSRFPKMGSFFSWAQWQELELQALIYRYMLAGAAVPQELLLPIKKSLLHLSPSYFLHHPLQHLPHYQPAWYLGRAAMDPEPGRCRRTDGKKWRCSRDVFAGHKYCERHMHRGRNRSRKPVETPTTVNATATSMASSVAAAATTTTATTTSTFAFGGGGGSEEVVGQGGSFFFSGSSNSSSELLHLSQSCSEMKQESNNMNNKRPYESHIGFSNNRSDGGHILRPFFDDWPRSSLQEADNSSSPMSSATCLSISMPGNSSSDVSLKLSTGNEEGARSNNNGRDQQNMSWWSGGGSNHHHHNMGGPLAEALRSSSSSSPTSVLHQLGVSTQAFH
>At3g52910	>At3g52910	>At3g52910
GTCTAAACACTTTTCTCTAGCTCTCTCTAACAAAAGAGTGAAGAAGAAAAAGTTTTTTATTTTGGGTATTTACATGACAAGCCAAACAAATAAGACTTTTGTTGTGGTTGTCTTTGCTTATTAAGCCAGACTCTCTAAAAACAAAAGAAGTGAGGGTAAAAAAACTATCCCAAAAGCAACCAACACATTTCTCTGTCTGTCTCTCTTTCTCTCTCTCTCACTCACTCTCTCTTTGTTCCATGGACTTGCAACTGAAACAATGGAGAAGTCAGCAGCAGAATGAGTCAGAAGAACAAGGCTCTGCTGCAACTAAGATATCAAACTTTTTCTTTGATCAGATTCAGTCCCAAACTGCTACTTCTGCTGCTGCGGCTCCTCTTCCTCTCTTTGTCCCTGAAC…	ATGGACTTGCAACTGAAACAATGGAGAAGTCAGCAGCAGAATGAGTCAGAAGAACAAGGCTCTGCTGCAACTAAGATATCAAACTTTTTCTTTGATCAGATTCAGTCCCAAACTGCTACTTCTGCTGCTGCGGCTCCTCTTCCTCTCTTTGTCCCTGAACCCACTTCTTCCTCTTCTTTCTCTTGCTTCTCTCCTGACTCTTCTAATTCTTCTTCTTCTTCCAGGTTCCTCAAGATGGGAAACTTCTTCAGCTGGGCACAGTGGCAAGAACTTGAGCTACAAGCACTGATCTATAGATACATGTTGGCTGGTGCTTCTGTTCCTCAAGAGCTTCTCTTACCTATTAAGAAAAGTCTCCTCCATCAATCTCCTATGCATTTCCTTCACCATCCTCTTCAA…	MDLQLKQWRSQQQNESEEQGSAATKISNFFFDQIQSQTATSAAAAPLPLFVPEPTSSSSFSCFSPDSSNSSSSSRFLKMGNFFSWAQWQELELQALIYRYMLAGASVPQELLLPIKKSLLHQSPMHFLHHPLQHSFPHHQPSWYWGRGAMDPEPGRCKRTDGKKWRCSRDVVAGHKYCDRHIHRGRNRSRKPVETATTTITTTATTTASSFVLGEELGHGPNNNHFFSSGSSQPLHLSHQQSCSSEMKQESNNNKRPYEANSGFSNGRSDDGHILRHFFDDWPRSSDSTSSPMSSSTCHLSISMPGNNTSSDVSLKLSTGNEEEEENMRNNNNEREQMNWWSNGGNHHNNMGGPLAEALRSASSTSSVLHQMGISTQVFH
>At3g13960	>At3g13960	>At3g13960
CTCTCTCTTCTTTGTGATCACTCTTTGATTTATTAACTTTCTGATTACCATTCCCCCCAAAATAAACCCTACTAGAGTGTGACTAATTGTATAGTAATCTCTATTGTGTAATAATCTTTTATCTTTCCTCAATACAAAAAAGTAGGGTATATATATAAAAGAGGGAGTGGCCTCGTGTAGAGAAAGAACCTAGCTAGTGTTCATGCAATTTGCATCTGAGGAATATATGCTTAGAAAGAGAGAGAGAGAGAGAGAGAGAGAGAGAGAGAGAGAGAGAGATATCAAACCAGAGGAAAAGAGTGACAGAGAAAGTGGTCATCTTTGTCTGTCTCTGTCCGAAACTCAGGAGCCCTAATCTCTGAATCCATCAAGAAAGCTCTTTCTCTTCCTTCTTTTATG…	ATGATGAGTCTAAGTGGAAGTAGCGGGAGAACAATAGGAAGGCCTCCATTTACACCAACACAATGGGAAGAACTGGAACATCAAGCCCTAATCTACAAGTACATGGTCTCTGGTGTTCCTGTCCCACCTGAGCTCATCTTCTCCATTAGAAGAAGCTTGGACACTTCCTTGGTCTCTAGACTCCTTCCTCACCAATCCCTTGGATGGGGGTGTTACCAGATGGGATTTGGGAGAAAACCAGATCCAGAGCCAGGAAGATGCAGAAGAACAGATGGTAAGAAATGGAGATGCTCAAGAGAAGCTTACCCAGATTCGAAGTACTGTGAAAAACACATGCACAGAGGAAGAAACCGTGCCAGAAAATCTCTTGATCAGAATCAGACAACAACAACTCCTTTA…	MMSLSGSSGRTIGRPPFTPTQWEELEHQALIYKYMVSGVPVPPELIFSIRRSLDTSLVSRLLPHQSLGWGCYQMGFGRKPDPEPGRCRRTDGKKWRCSREAYPDSKYCEKHMHRGRNRARKSLDQNQTTTTPLTSPSLSFTNNNNPSPTLSSSSSSNSSSTTYSASSSSMDAYSNSNRFGLGGSSSNTRGYFNSHSLDYPYPSTSPKQQQQTLHHASALSLHQNTNSTSQFNVLASATDHKDFRYFQGIGERVGGVGERTFFPEASRSFQDSPYHHHQQPLATVMNDPYHHCSTDHNKIDHHHTYSSSSSSQHLHHDHDHRQQQCFVLGADMFNKPTRSVLANSSRQDQNQEEDEKDSSESSKKSLHHFFGEDWAQNKNSSDSWLDLSSHSRLDTGS
>At2g06200	>At2g06200	>At2g06200
TAAAAACATACCTACTACTCTCTTACACTTTCAATTTTCCAATACAAATCCCAATCTTTAATCTCTCTTTCTTCTTCATCTCTCTTTCTCTTTCTCTCTTCATGGCTACAAGGATTCCATTCACAGAATCACAATGGGAAGAACTTGAAAACCAAGCTCTTGTGTTCAAGTACTTAGCTGCAAATATGCCTGTTCCACCTCATCTTCTCTTCCTCATCAAAAGACCCTTTCTCTTCTCTTCTTCTTCTTCTTCATCTTCTTCTTCAAGCTTCTTCTCTCCCACTCTTTCTCCACACTGTAAGCACACTTTATCTTCTTTGCTTTGTGCTCTATGATGGTTATCCTTAGGGTTTGGTGATAATGTAAACGAATTTGACTCTTTTTTTTCAGTTGGGTGGA…	ATGGCTACAAGGATTCCATTCACAGAATCACAATGGGAAGAACTTGAAAACCAAGCTCTTGTGTTCAAGTACTTAGCTGCAAATATGCCTGTTCCACCTCATCTTCTCTTCCTCATCAAAAGACCCTTTCTCTTCTCTTCTTCTTCTTCTTCATCTTCTTCTTCAAGCTTCTTCTCTCCCACTCTTTCTCCACACTTTGGGTGGAATGTGTATGAGATGGGAATGGGAAGAAAGATAGATGCAGAGCCAGGAAGATGTAGAAGAACTGATGGCAAGAAATGGAGATGCTCTAAAGAAGCTTACCCTGACTCTAAGTACTGTGAGAGACATATGCATAGAGGCAAGAACCGTTCTTCCTCAAGAAAGCCTCCTCCTACTCAATTCACTCCAAATCTCTTT…	MATRIPFTESQWEELENQALVFKYLAANMPVPPHLLFLIKRPFLFSSSSSSSSSSSFFSPTLSPHFGWNVYEMGMGRKIDAEPGRCRRTDGKKWRCSKEAYPDSKYCERHMHRGKNRSSSRKPPPTQFTPNLFLDSSSRRRRSGYMDDFFSIEPSGSIKSCSGSAMEDNDDGSCRGINNEEKQPDRHCFILGTDLRTRERPLMLEEKLKQRDHDNEEEQGSKRFYRFLDEWPSSKSSVSTSLFI
>At5g53660	>At5g53660	>At5g53660
TTACTATTACATAGTAACATTGCCATATTAAACTCTACATCAATCCACAAACTAGATTCATAGAAAACATCCCCCACCGTTAGATCGTTACATCCCCTAAGTGATATGATATTGATCTACAAGATGGGTCTGTCTTTTAAGGATTGATCCAAATGTCGGAAGCATGGAAGCATAGTATAGGACAATCTTGGCGGCAACCCATCACTACTCCATATCCTTTGTATCCACCCAAATCTCTCTCCCTCTCTCTCTATATATGTTACATTAGTATGATATGAAAGTAAAGGCAAGCAACGTTTTACTCATTATCTTCTCACCAAATTTATAGCCCACAACGGATCTTTTACTTTCTTTCTTTTGAAATAAGTCACATGTTCTTCAGTCTCTTCTCATGATAAT…	ATGGACTTTCTCAAAGTTTCAGACAAGACAACAATTCCATATAGAAGTGATTCTTTGTTTAGTTTGAATCAGCAACAATACAAAGAGTCTTCTTTTGGATTCAGAGACATGGAGATTCATCCGCATCCTACTCCATATGCAGGAAATGGACTTTTGGGTTGTTATTACTATTACCCTTTCACAAACGCACAATTGAAGGAGCTTGAGAGACAAGCAATGATCTACAAGTACATGATCGCATCTATTCCTGTTCCTTTCGATCTACTTGTTTCTTCACCATCCTCTGCCTCTCCTTGTAACAATAAAAACATCGCCGGAGATTTAGAGCCGGGAAGATGCCGGAGAACAGACGGAAAGAAATGGAGATGCGCGAAAGAAGTCGTCTCTAATCACAAATAC…	MDFLKVSDKTTIPYRSDSLFSLNQQQYKESSFGFRDMEIHPHPTPYAGNGLLGCYYYYPFTNAQLKELERQAMIYKYMIASIPVPFDLLVSSPSSASPCNNKNIAGDLEPGRCRRTDGKKWRCAKEVVSNHKYCEKHLHRGRPRSRKHVEPPYSRPNNNGGSVKNRDLKKLPQKLSSSSIKDKTLEPMEVSSSISNYRDSRGSEKFTVLATTEQENKYLNFIDVWSDGVRSSEKQSTTSTPVSSSNGNLSLYSLDLSMGGNNLMGQDEMGLIQMGLGVIGSGSEDHHGYGPYGVTSSLEEMSSWLAPMSTTPGGPLAEILRPSTNLAISGDIESYSLMETPTPSSSPSRVMKKMTSSVSDESSQV
>At4g24150	>At4g24150	>At4g24150
ATGAGGATGCTTCTTGGGATTCCTTACGTAGACAAGTCGGTTCTTTCCAACTCTGTTCTTGAGAGGTGACTCTTATCTCTGAATCTATCATTGCTTGTACGCACATTTTTACTTCTTTCTGATCAGGTTAATGCTCACATTTACAGAGGCAAGCAGGATAAAAGCAAACTATTGTTAGTCGACAAATGCCATTATGAGCTTGATGTTGAAGGTATGTTCCATTCTTTTATCACCATAATTGAAATTTGTGTCATTTTGTAGACCGTACAAAGGAATATAGATGGTTTAATTCGACTATGTTTGTGATATGTAGACAAATGCTCACATATATTATCATGAGTTTATATGAGCATTGTGTCTCTTATTGGAGTGGTTCCTGATTTCCAAAAAGTTGGGGTT…	ATGAGGATGCTTCTTGGGATTCCTTACGTAGACAAGTCGGTTCTTTCCAACTCTGTTCTTGAGAGAGGCAAGCAGGATAAAAGCAAACTATTGTTAGTCGACAAATGCCATTATGAGCTTGATGTTGAAGAACGCAAGGAAGATTTTGTTGGTGGGTTTGGATTTGGTGTTGTAGAAAATTCGCATAAAGACGTTATGGTGCTACCTCATCATCACTATTATCCATCATATTCATCACCTTCCTCTTCTTCTTTGTGTTACTGTTCTGCTGGTGTTAGCGATCCCATGTTCTCTGTTTCTAGCAATCAGGCTTACACTTCTTCTCACAGTGGTATGTTCACACCCGCCGGTTCTGGTTCTGCTGCTGTGACTGTAGCAGATCCTTTTTTCTCCTTGAGC…	MRMLLGIPYVDKSVLSNSVLERGKQDKSKLLLVDKCHYELDVEERKEDFVGGFGFGVVENSHKDVMVLPHHHYYPSYSSPSSSSLCYCSAGVSDPMFSVSSNQAYTSSHSGMFTPAGSGSAAVTVADPFFSLSSSGEMRRSMNEDAGAAFSEAQWHELERQRNIYKYMMASVPVPPELLTPFPKNHQSNTNPDVDTYRSGMFSIYADYKNLPLSMWMTVTVAVATGGSLQLGIASSASNNTADLEPWRCKRTDGKKWRCSRNVIPDQKYCERHTHKSRPRSRKHVESSHQSSHHNDIRTAKNDTSQLVRTYPQFYGQPISQIPVLSTLPSASSPYDHHRGLRWFTKEDDAIGTLNPETQEAVQLKVGSSRELKRGFDYDLNFRQKEPIVDQSFGALQGL…
>At2g45480	>At2g45480	>At2g45480
GTTTAAAGAGGGAAACTCAACTTTTTTTATTGTCCGAAAAGTATTCAAATAAGGCTGAAAAACGCTGACGCATTTGTCAGAAACCTGACAACTGCCTTTAAATCTCTTCACACTCGCCTCTTCGTCTTTCCTCTGTTTTTCTTTTACTCTTTCTCTCTCTATTGAACAGTAGCGAGCAGAGCAAGAGATTTTAGTATCTGTTTGGTTTTGTTGTTAAAGCTTTTTCTTCTTGGGAGGTGGGTTTTTGCTTCTCTGTGTCGCTAGTTTCAAAAGCTGTCTCCTTTTTCTTGGAATTGAATAAAGCTTCCCCAAAAATCCAATTTTTGTTATGAAGATGCAGAGCCCTAAAATGGAGCAGGAGGAGGTTGAGGAGGAGAGGATGAGGAATAAGTGGCCGTG…	ATGCAGAGCCCTAAAATGGAGCAGGAGGAGGTTGAGGAGGAGAGGATGAGGAATAAGTGGCCGTGGATGAAGGCGGCGCAGTTAATGGAGTTTCGGATGCAAGCTTTGGTGTATAGATACATAGAGGCTGGTCTCCGTGTGCCTCATCATCTCGTGGTGCCTATTTGGAACAGTCTTGCTCTCTCTTCTTCCTCCAATTACAACTATCACTCTTCTTCTCTGTTGAGTAACAAGGGAGTAACCCATATCGACACGTTGGAAACTGAACCAACTAGGTGCAGGAGAACAGATGGGAAGAAATGGCGCTGTAGCAACACGGTCCTTCTATTCGAGAAGTACTGTGAACGGCACATGCATAGAGGTCGTAAACGTTCAAGAAAGCTTGTGGAATCTTCTTCT…	MQSPKMEQEEVEEERMRNKWPWMKAAQLMEFRMQALVYRYIEAGLRVPHHLVVPIWNSLALSSSSNYNYHSSSLLSNKGVTHIDTLETEPTRCRRTDGKKWRCSNTVLLFEKYCERHMHRGRKRSRKLVESSSEVASSSTKYDNTYGLDRYNESQSHLHGTISGSSNAQVVTIASLPSARSCENVIRPSLVISEFTNKSVSHGRKNMEMSYDDFINEKEASMCVGVVPLQGDESKPSVQKFFPEVSDKCLEAAKFSSNRKNDIIARSREWKNMNVNGGLFHGIHFSPDTVLQERGCFRLQGVETDNEPGRCRRTDGKKWRCSKDVLSGQKYCDKHMHRGMKKKHPVDTTNSHENAGFSPLTVETAVRSVVPCKDGDDQKHSVSVMGITLPRVSDEKSTS…
>O.sativa v7.0|LOC_Os02g53690|Chr2:32840361..32842456 reverse	>O.sativa v7.0|LOC_Os02g53690.1 CDS	>O.sativa v7.0|LOC_Os02g53690.1
TTACAAAACCCCAGCCACCGAGAGCTCTCCCGCTCCACTCGCCGCACACCACCACCCTCACCCCTCCCCCCATCCGCGTGATCTCCCGAGCAGCTAGAGCGCGCGCCCGCGGCGCCTGTACTGCGAGACCGCTTCGCTCGCTTCCGGTCGGTGAAGAGGCGGTCGGTCGCAGCTGAAGTAGTTGTTGCAGAGATGATGATGATGAGCGGTCGCCCGAGCGGCGGCGCCGGCGGAGGTCGGTACCCGTTCACGGCGTCGCAGTGGCAGGAGCTGGAGCACCAGGCGCTCATCTACAAGTACATGGCGTCCGGGACTCCCATCCCCTCCGACCTCATCCTCCCCCTCCGCCGCAGCTTCCTCCTCGACTCCGCCCTCGCCACCTCCCCTTCCCTCGCCTTC…	ATGATGATGATGAGCGGTCGCCCGAGCGGCGGCGCCGGCGGAGGTCGGTACCCGTTCACGGCGTCGCAGTGGCAGGAGCTGGAGCACCAGGCGCTCATCTACAAGTACATGGCGTCCGGGACTCCCATCCCCTCCGACCTCATCCTCCCCCTCCGCCGCAGCTTCCTCCTCGACTCCGCCCTCGCCACCTCCCCTTCCCTCGCCTTCCCTCCCCAACCTTCACTGGGGTGGGGTTGCTTTGGCATGGGGTTTGGGCGGAAGGCGGAGGACCCGGAGCCAGGGCGATGCCGGCGTACGGACGGCAAGAAGTGGCGGTGCTCCAAGGAGGCGTACCCGGACTCCAAGTACTGCGAGAAGCACATGCACCGTGGCAAGAACCGTTCAAGAAAGCCTGTGGAA…	MMMMSGRPSGGAGGGRYPFTASQWQELEHQALIYKYMASGTPIPSDLILPLRRSFLLDSALATSPSLAFPPQPSLGWGCFGMGFGRKAEDPEPGRCRRTDGKKWRCSKEAYPDSKYCEKHMHRGKNRSRKPVEMSLATPPPPSSSATSAASNTSAGVAPTTTTTSSPAPSYSRPAPHDAAPYQALYGGPYAAATARTPAAAAYHAQVSPFHLQLDTTHPHPPPSYYSMDHKEYAYGHATKEVHGEHAFFSDGTEREHHHAAAGHGQWQFKQLGMEPKQSTTPLFPGAGYGHTAASPYAIDLSKEDDDEKERRQQQQQQQQQHCFLLGADLRLEKPAGHDHAAAAQKPLRHFFDEWPHEKNSKGSWMGLEGETQLSMSIPMAANDLPITTTSRYHNDD*
>O.sativa v7.0|LOC_Os02g47280|Chr2:28863172..28866997 reverse	>O.sativa v7.0|LOC_Os02g47280.1 CDS	>O.sativa v7.0|LOC_Os02g47280.1
AAAGCACCATTACTAAAGACCGCGGCGTGTGCTTGCGTTGCGAGCGAGCGAGAGCGAGAGAGAGATTGAGAGAGAGAGAGGGAAGGGATGGCGATGCCGTATGCCTCCCTGTCTCCGGCGGTGGCCGACCACCGCTCGTCCCCGGCAGCCGCGACCGCCTCCCTCCTCCCCTTCTGCCGCTCCACCCCGCTCTCCGCGTAAGCAACGCGAACCCGCGGCTACAACCCATTTTCTTGGCTCCAGTGGTGCATGTGACAACACGGTGAGACGTTGTGTGTGGGTGGGTGGGTGCAGGGGCGGTGGTGGCGTCGCGATGGGGGAGGACGCGCCGATGACCGCGAGGTGGCCGCCGGCGGCGGCGGCGAGGCTGCCGCCGTTCACCGCGGCGCAGTACGAGGA…	ATGCCTCCCTGTCTCCGGCGGTGGCCGACCACCGCTCGTCCCCGGCAGCCGCGACCGCCTCCCTCCTCCCCTTCTGCCGCTCCACCCCGCTCTCCGCGTAAGCAACGCGAACCCGCGGCTACAACCCATTTTCTTGGCTCCAGTGGTGCATGTGACAACACGGTGAGACGTTGTGTGTGGGTGGGTGGGTGCAGGGGCGGTGGTGGCGTCGCGATGGGGGAGGACGCGCCGATGACCGCGAGGTGGCCGCCGGCGGCGGCGGCGAGGCTGCCGCCGTTCACCGCGGCGCAGTACGAGGAGCTGGAGCAGCAGGCGCTCATATACAAGTACCTGGTGGCAGGCGTGCCCGTCCCGCCGGATCTCGTGCTCCCCATCCGCCGCGGACTCGACTCCCTCGCC…	MPPCLRRWPTTARPRQPRPPPSSPSAAPPRSPRKQREPAATTHFLGSSGACDNTVRRCVWVGGCRGGGGVAMGEDAPMTARWPPAAAARLPPFTAAQYEELEQQALIYKYLVAGVPVPPDLVLPIRRGLDSLAARFYNHPALGYGPYFGKKLDPEPGRCRRTDGKKWRCSKEAAPDSKYCERHMHRGRNRSRKPVETQLVAQSQPPSSVVGSAAAPLAAASNGSSFQNHSLYPAIAGSNGGGGGRNMPSSFGSALGSQLHMDNAAPYAAVGGGTGKDLRYTAYGTRSLADEQSQLITEAINTSIENPWRLLPSQNSPFPLSSYSQLGALSDLGQNTPSSLSKVQRQPLSFFGNDYAAVDSVKQENQTLRPFFDEWPKGRDSWSDLADENANLSSFSGTQ…
>O.sativa v7.0|LOC_Os11g35030|Chr11:20521764..20525365 forward	>O.sativa v7.0|LOC_Os11g35030.1 CDS	>O.sativa v7.0|LOC_Os11g35030.1
GTTGGCTAGTCCAGGACTAGAGGGTGCAGTGCATTCAATTGCTTGCTTCCTCTTCCTCCCCTCCTCCTTCCCCAAAGCAGCAAGGCCAGCCTGTGTTTCCCAAACACCCACAGCCATCACCTCCTCTTCTTCCTCTCTGCAGTAGGGGTGCTAGGCTAGGGTAGCTAGCTAGCTACCATCATCATGAGCTCAATGCCACAAGAAGCCATTGCTCCCCATCCTTCCTAACCTTCCTGCTGGTTTTGCAAACATCCCACACACACACAAAGCAGTGACAGTGAGTGCCAATGCTGAGCTCTTGTGGTGGCCATGGCCATGGAAATCCAAGAAGCTTGCAAGAAGAACACCATGGCAGATGTGGTGAGCAGCAAGGTGGAGGAGGAGGAGGAGGGCAAGAGC…	ATGCTGAGCTCTTGTGGTGGCCATGGCCATGGAAATCCAAGAAGCTTGCAAGAAGAACACCATGGCAGATGTGGTGAGCAGCAAGGTGGAGGAGGAGGAGGAGGGCAAGAGCAAGAGCAAGATGGGTTCTTGGTGAGAGAGGCAAGGGCATCCCCACCATCTCCATCTTCTTCATCATTTCTTGGATCCACAAGCTCTTCTTGTTCTGGAGGAGGAGGAGGAGGGCAGATGTTGAGCTTCTCCTCCCCCAATGGAACAGCAGGGTTGGGCTTGAGCTCAGGAGGAAGCATGCAGGGGGTCTTGGCAAGGGTCAGGGGGCCGTTCACCCCAACACAGTGGATGGAGCTGGAGCACCAGGCACTGATCTACAAGCACATTGCTGCAAATGTTTCTGTCCCT…	MLSSCGGHGHGNPRSLQEEHHGRCGEQQGGGGGGGQEQEQDGFLVREARASPPSPSSSSFLGSTSSSCSGGGGGGQMLSFSSPNGTAGLGLSSGGSMQGVLARVRGPFTPTQWMELEHQALIYKHIAANVSVPSSLLLPIRRSLHPWGWGSFPPGCADVEPRRCRRTDGKKWRCSRDAVGDQKYCERHINRGRHRSRKHVEGRKATLTIAEPSTVIAAGVSSRGHTVARQKQVKGSAATVSDPFSRQSNRKFLEKQNVVDQLSPMDSFDFSSTQSSPNYDNVALSPLKLHHDHDESYIGHGAGSSSEKGSMMYESRLTVSKETLDDGPLGEVFKRKNCQSASTEILTEKWTENPNLHCPSGILQMATKFNSISSGNTVNSGGTAVENLITDNGYLTARM…
>O.sativa v7.0|LOC_Os07g28430|Chr7:16622546..16625292 forward	>O.sativa v7.0|LOC_Os07g28430.1 CDS	>O.sativa v7.0|LOC_Os07g28430.1
GGGTTGTGCACATACCAATTTCGCCTGCACCCACACCTGATACCACACCACCACTCCCCCCATCTTTTTTTTTTTCTTCCTCTTTTCGCCCCCAAAAAAAACCACCACGCTCTTCGCCTCCTCCCTCCCTCCCCCACCCCCGTCAAAGCGAGAGCTCCGTATCACCGGCCTCTTTCCCTTCCCTTCCCCTCCGATCCAATCCCCCCTTCTCCTCCTCGCGGCGCTCGCTGAGCATGGCGGCGGAGGGGGAGGCCAAGAAGGACAGCGCCAGCAACCCTCCCGGGGGAGGAGGCGGCGGAGGTGGAGGGGAGGAGGAGGAGGATAGCAGCCTGGCTGTCGGGGAGGCGGCGGTCGGGGTGGGCGAGGCTGGTGGAGGAGGAGGAGGAGGGGAGAAGGCGG…	ATGGCGGCGGAGGGGGAGGCCAAGAAGGACAGCGCCAGCAACCCTCCCGGGGGAGGAGGCGGCGGAGGTGGAGGGGAGGAGGAGGAGGATAGCAGCCTGGCTGTCGGGGAGGCGGCGGTCGGGGTGGGCGAGGCTGGTGGAGGAGGAGGAGGAGGGGAGAAGGCGGATCGAGAGGAGGAGGAGGGGAAGGAGGATGTGGAGGAGGGCGGCGTGTGTAAGGATCTGGTGCTCGTCGAGGACGCCGTCCCCGTCGAGGATCCGGAGGAAGCCGCAGCAACTGCAGCACTTCAGGAAGAAATGAAAGCGCTCGTTGAATCCGTCCCAGTTGGTGCTGGGGCGGCATTCACCGCGATGCAACTACAGGAGCTTGAGCAGCAATCTCGTGTCTACCAGTATATG…	MAAEGEAKKDSASNPPGGGGGGGGGEEEEDSSLAVGEAAVGVGEAGGGGGGGEKADREEEEGKEDVEEGGVCKDLVLVEDAVPVEDPEEAAATAALQEEMKALVESVPVGAGAAFTAMQLQELEQQSRVYQYMAARVPVPTHLVFPIWKSVTGASSEGAQKYPTLMGLATLCLDFGKNPEPEPGRCRRTDGKKWRCWRNAIANEKYCERHMHRGRKRPVQLVVEDDEPDSTSGSKPASGKATEGGKKTDDKSSSSKKLAVAAPAAVEST*
>O.sativa v7.0|LOC_Os03g47140|Chr3:26679038..26682188 forward	>O.sativa v7.0|LOC_Os03g47140.1 CDS	>O.sativa v7.0|LOC_Os03g47140.1
AGAATAAACATGCTGCTGCTACTACTACCTTTTTATGAACCAATTACTCCTCCCCATCAGTACCCAGCAGTATCACTTCACAGAAACATTGAGCCCAAAAAATCAATAAAATAAAAATAAAATAAAGAAATGACAGCAAAAAAAGTTACTCCACTAAAAGAATGAAAGGACTCCTGCTATTTAAGGGCCACCACCTAGCCCTACCTCTAGTCTCCCAAAGAGCCACCATCCCATAATATATCACCACACACTTCCTGCCTCCTACTAGAAAGCACACACTACACCCTCCTCACTCTCAACCTCAGCCTCACTGTGACTGTCCCCAGCAATGCTCACCCCCTCCTCTTCTTCTTCTTCCTCCTCTCCCCTCCTCCTGTCCTTCCAAGATGTTTGCTGACT…	ATGTTTGCTGACTTCTCTGCTGCTGCCATGGAGCTTGGAGAGGTGTTGGGCTTGCAAGGACTCACAGTGCCATCCACCAAGGAGGGTGATCTGAGCCTCATCAAGAGAGCTGCTGCTGGTAGCTTCACCCAGGCTGCTGCTGCATCATACCCTTCCCCCTTTCTTGATGAACAGAAGATGCTCAGATTCGCCAAGGCTGCTCACACATTGCCATCAGGTTTGGATTTTGGGAGGGAAAATGAGCAGAGGTTCTTGTTGTCTAGGACCAAGAGGCCTTTCACTCCCTCACAGTGGATGGAGCTGGAGCACCAGGCTCTCATTTACAAGTATCTCAATGCAAAGGCCCCTATACCTTCCAGCCTGCTCATTTCAATCAGCAAAAGCTTCAGATCATCAGCT…	MFADFSAAAMELGEVLGLQGLTVPSTKEGDLSLIKRAAAGSFTQAAAASYPSPFLDEQKMLRFAKAAHTLPSGLDFGRENEQRFLLSRTKRPFTPSQWMELEHQALIYKYLNAKAPIPSSLLISISKSFRSSANRMSWRPLYQGFPNADSDPEPGRCRRTDGKKWRCSKEAMADHKYCERHINRNRHRSRKPVENQSRKTVKETPCAGSLPSSVGQGSFKKAKVNEMKPRSISYWTDSLNRTMANKEKGNKAAEENNGPLLNLTNQQPTLSLFSQLKQQNKPEKFNTAGDSESISSNTMLKPWESSNQQNNKSIPFTKMHDRGCLQSVLQNFSLPKDEKMEFQKSKDSNVMTVPSTFYSSPEDPRVSCHAPNMAQMQEDSISSSWEMPQGGPLGEILTN…
>O.sativa v7.0|LOC_Os07g37140|Chr7:22247626..22252838 forward	>O.sativa v7.0|LOC_Os07g37140.1 CDS	>O.sativa v7.0|LOC_Os07g37140.1
CCGTCTCGTCTCGCTTGCGTCGCGAGAGCTACCGTTACTCGCACTCTCCCCCACTTTGATCTGACAAAAATCCCAATCCCCTAGGCCGGACTCGCCGGAACCCTAGCCCGCCGCCGCCGCCGCCATGCCGCCCCGCCGGTACAAGGGGAGGGGGAGGGGGAGGGGGAGGGGGAGAGGGAGGGGGAAGGGGAGGGGCAGAGCCGCCGACGCGACGCCCGTAGAGGAGGTCGACGTGGAGGGCGCCAAGTCTGAAGAGGAGGAGGAGGAGGAGGCGGCCGCGGGGAGCGGGGGTGATACGGAGGCGGAGGACGCTAAGGAGGAGGGGGCGTCGGAGAGTGAGGGCGAGGCTATGGATGTGGAGGCCAAGGAGAGCGCCGACGAGAAGGAGGAGGAGGAGGC…	ATGCCGCCCCGCCGGTACAAGGGGAGGGGGAGGGGGAGGGGGAGGGGGAGAGGGAGGGGGAAGGGGAGGGGCAGAGCCGCCGACGCGACGCCCGTAGAGGAGGTCGACGTGGAGGGCGCCAAGTCTGAAGAGGAGGAGGAGGAGGAGGCGGCCGCGGGGAGCGGGGGTGATACGGAGGCGGAGGACGCTAAGGAGGAGGGGGCGTCGGAGAGTGAGGGCGAGGCTATGGATGTGGAGGCCAAGGAGAGCGCCGACGAGAAGGAGGAGGAGGAGGCAGAGGCGGAGGCGGACGGGGATGAGGGTGAGGATAAGAGCGATGAGATGGACGCCGAAGCGGGTGCAGCGGAGGAGGAGGCGAAGGAGGAGGAGGAGTTGAAGGATGCTGAGGTCGAAGGGGAA…	MPPRRYKGRGRGRGRGRGRGKGRGRAADATPVEEVDVEGAKSEEEEEEEAAAGSGGDTEAEDAKEEGASESEGEAMDVEAKESADEKEEEEAEAEADGDEGEDKSDEMDAEAGAAEEEAKEEEELKDAEVEGEGAGSDSERGEAEEADGENEEEAAATDGEKEEEAAETDGEEEAEEEAAETAGENEDEGAESDPEGEASDAEENASEESPPSPPTRGRRRKRAATSDPPPEDDEEEGTPAQPRRRKRAATSDPPPEDDEEEGTPAPPRRRRRRKAGDRGDSPPPLPDHLRCRRSDGKKWRCQNRALPTVSFCEYHYSRANKGKKPPADGEVLAVALQRQKKNKRKGRRNVNASPASPPAATSDVTRDLPNGLMRISPGSSEPAASLPSPVTTKVGVDI…
>O.sativa v7.0|LOC_Os03g22540|Chr3:12945559..12952643 forward	>O.sativa v7.0|LOC_Os03g22540.1 CDS	>O.sativa v7.0|LOC_Os03g22540.1
GGGACGAGGAGAGGGGAAAAAAAAGGAAGGAAGGAGTTACTACTCCCCGCACCAAAAACCAGGCGCCAGCAGCAGCAGCAACCAGCAAGCGGAGAGGAGATGGAGACTACTACTCCTCCTACTTGCACCGCAGCCGCAGCCGCAGCCCACCACCACCGTCCGCGCGCGCGGCTGCCTCCGCAACGCAACGAGGAGAAGAGTCGAGGAGCCCAACCACCACCCGAGACTTGACCCCCACCCGCGACTCTCATTCGATCACGCGGCGCCCACCCACGCTTTTACCCCTTCCTGGTTTCCTCTCCCCTCCTCCCCCTTCCCCTCCCCGCGCGATCTCCCCAAACCCTAGAAACCCCCCTCCTCCGCCGCGGCGGCGCCGGCGGCGGGGTGTGACGCCGCGGT…	ATGGAGGCGGCGGCGGCGGCGGCCGCCGTGCCGGAGGAGCTGCGGTGCAAGCGCTCCGACGGCAAGCAGTGGCGATGCAGCGCGCCCTCCATGCCCGACAAGACCGTCTGCGAGAAGCACTACGTCCAGGCCAAGAAGCGCGCCGCCTCCTCCGCGCTCCGGGCCTCCCTCCGCAGGTCCTCCGCCTCCGCCTCCGCCGCGCGGGGCACGACCCCGCCTGCGCGGATGGCGGTCGCGAGGCCCATCTACGGCAGGGTCGCGGGGGAGCCGGTGTACGTGGCGGAGCCGGCGCTGCCGCCGCCGCCGCCGCCGCCACGGAGGAGGCAGCCGGTCCACGGGCTGCCCATGGGCAATGCTGCCGGCGCGCGCACCGCGGCGGAGCTGGTCGGGAGGGGCTCG…	MEAAAAAAAVPEELRCKRSDGKQWRCSAPSMPDKTVCEKHYVQAKKRAASSALRASLRRSSASASAARGTTPPARMAVARPIYGRVAGEPVYVAEPALPPPPPPPRRRQPVHGLPMGNAAGARTAAELVGRGSAGLVACSSAAGAAAAATCHQCRRVANTICCTSCDRRGYCTNCISRWYSDIPIDDVRKVCPACRGICNCRVCLLGDNVIKARVQEISAVDKLEYLHSILASVLPVLKQIYSDQCFEIGVDTKAYGLRTDIIRAKVNPDEQMCCDFCKVPVFDYHRHCPRCLYDLCLDCCRDIRRSRTSVARGEYAEGRVVDRSKDTSNKRARMEPSAESANDKSVPQRRDIKNIDIRSLFPTWRVNNDGSITCGPHEAGGCGSSKLVLRRIFKINWI…
>O.sativa v7.0|LOC_Os03g51970|Chr3:29823448..29825818 forward	>O.sativa v7.0|LOC_Os03g51970.1 CDS	>O.sativa v7.0|LOC_Os03g51970.1
GTTGGCTTGCACTGCCTAGCTTGTTGCTCATCTCCTTGGTGTATCTGGCTGCAGGATTGAGCTCAGTGAGCTTGAGCAGCAGCATGCAGGGTGCAATGGCCAGGGTGAGGGGTCCCTTCACGCCGTCTCAGTGGATCGAGCTGGAGCACCAGGCGCTGATATACAAGTACTTGGCTGCGAATAGCCCTGTACCACACAGCCTCCTCATCCCCATCAGGAGGAGCCTCACATCGCCCTACTCACCTGCCTACTTTGGCTCAAGCACATGTAAGCCAAGAAATGGGAAAGGAAGCAGATCAACCGAATGCTTTCTTGGCTTTAGTTCCTTTCATCATGGACTGATATTTATGATAAAAGCTGTTCCATTCCCTGATCTTGGTTGCATTGCCCTTGGTTGGG…	ATGCAGGGTGCAATGGCCAGGGTGAGGGGTCCCTTCACGCCGTCTCAGTGGATCGAGCTGGAGCACCAGGCGCTGATATACAAGTACTTGGCTGCGAATAGCCCTGTACCACACAGCCTCCTCATCCCCATCAGGAGGAGCCTCACATCGCCCTACTCACCTGCCTACTTTGGCTCAAGCACATTGGGATGGGGATCTTTCCAGCTGGGCTACTCCGGCAGCGCGGATCCGGAGCCCGGCCGGTGCCGCCGGACGGACGGCAAGAAATGGCGGTGCTCGAGGGATGCGGTCGCCGACCAGAAGTACTGTGAGCGACACATGAACCGGGGACGCCACCGTTCAAGAAAGCATGTGGAAGGCCAGCCTGGCCATGCCGCGAAAGCGATGCCCGCGGCGGTG…	MQGAMARVRGPFTPSQWIELEHQALIYKYLAANSPVPHSLLIPIRRSLTSPYSPAYFGSSTLGWGSFQLGYSGSADPEPGRCRRTDGKKWRCSRDAVADQKYCERHMNRGRHRSRKHVEGQPGHAAKAMPAAVAAAAASATQPSAPAAHSGGAVAGLAINHQHQQMKNYAANTANPCSLQYSRDLANKHNESEQVQDSDSLSMLTSISTRNTGSLFPFSKQHNPFEVSNSRPDFGLVSPDSLMSSPHSSLENVNLLTSQSLNEQQSSVSLQHFVDWPRTPAQGALAWPDAEDMQAQRSQLSISAPMASSDLSSASTSPIHEKLMLSPLKLSREYSPIGLGFAANRDEVNQGEANWMPMFRDSLMGGPLGEVLTKNNNMEARNCLSESLNLLNDGWDSSS…
>O.sativa v7.0|LOC_Os12g29980|Chr12:17915627..17919555 forward	>O.sativa v7.0|LOC_Os12g29980.1 CDS	>O.sativa v7.0|LOC_Os12g29980.1
GGGAGTGCATTGACTTGGCTGCTGCCTCCTTCCTCCCCCTCCCCCGCAAACACCAACCTACCATGTCCCTTCTCCCCTCTCCTCTCTGAGCTCAGCTGCATCCATCCATCCAAACTACTCACAGATGCCACTCTTCCTCAACCACCCTCCCATTTAATGCCCTCCACCTCCTCCTCAAGCCCAGGATTCGGGAACCTGCTAGCCATTTTTGCTCCAGGACAGTACAGCCAGATGCTGCTGCTGCAGCTGCTGGGTTGCTGCGGTGGTCAGGTCACCCCGGTTCTTGATTCTTGACGAAGGATGGCAATGGCGACCCCTACGACCAACGGCAGCTTCCTTCTTGGATCAGGTGGCTATCCCGGTGCCCAGATTCTAAGCTTCTCCTCCTCAGGTCACAGC…	ATGGCAATGGCGACCCCTACGACCAACGGCAGCTTCCTTCTTGGATCAGGTGGCTATCCCGGTGCCCAGATTCTAAGCTTCTCCTCCTCAGGTCACAGCGGCAATGGGTTGGATTGTGGAAGCTCAGATGTGGCAAGAATGCAGGGGGTTTTAGCAAGGGTTAGGGGGCCATTCACACCAACACAATGGATGGAGCTGGAGCACCAGGCTCTGATCTACAAGCACATTGTGGCGAATGCGCCGGTACCGGCCGGCTTGCTCCTCCCCATCAGGAGAAGCCTCCATCCACCAGTGTTCCCACACTTCTCCTCTGGTGGCATTCTTGGCTCCAGCTCCTTGGGATGGGGGTCATTTCAGCTGGGCTATTCTGGGAGTGCTGACTCCGAGCCCGGGAGATGC…	MAMATPTTNGSFLLGSGGYPGAQILSFSSSGHSGNGLDCGSSDVARMQGVLARVRGPFTPTQWMELEHQALIYKHIVANAPVPAGLLLPIRRSLHPPVFPHFSSGGILGSSSLGWGSFQLGYSGSADSEPGRCRRTDGKKWRCSRDAVVDQKYCERHINRGRHRSRKHVEGQSSHAAKATVPAIAQPPIGASNGKLSGSHGVSNELTKTLATNRMMLDKANLIERSQDYTNQQHNILQNNTKGDNWSEEMSSQADYAVIPAGSLMNTPQSANLNPIPQQQRCKQSLFGKGIQHDDIQLSISIPVDNSDLPTNYNKAQMDHVVGGSSNGGNNTRASWIPGSWEASIGGPLGEFFTNTSSASDDKGKSRHPPSLNLLADGHTTSPQLQSPTGVLQMTSFSS…
>O.sativa v7.0|LOC_Os04g51190|Chr4:30317692..30321649 reverse	>O.sativa v7.0|LOC_Os04g51190.1 CDS	>O.sativa v7.0|LOC_Os04g51190.1
GCGGCAGAGAGGAGAGAGAGAGAGAGAGAGGCGCACAGAGAGAGTGTGTGTGTGTGTGAGGGAGAGAGAGATAGCGGCAGCATATATGGCGATGCCCTTTGCCTCCCTGTCGCCGGCAGCCGACCACCGGCCCTCCTTCATCTTCCCCTTCTGCCGCTCCTCCCCTCTCTCCGCGTAAGCCTTCGCTCTCGCCTTCGCTCTCTCTTCGTTCTTGCTGCCGTGGTGGTGGACTAATGTGGGTGGTGGCGTCATGCGGTTGCAGGGTCGGGGAGGAGGCGCAGCAGCACATGATGGGCGCGAGGTGGGCGGCGGCGGTGGCCAGGCCGCCGCCCTTCACGGCGGCGCAGTACGAGGAGCTGGAGCAGCAGGCGCTCATATACAAGTACCTCGTCGCCGGCG…	ATGGCGATGCCCTTTGCCTCCCTGTCGCCGGCAGCCGACCACCGGCCCTCCTTCATCTTCCCCTTCTGCCGCTCCTCCCCTCTCTCCGCGGTCGGGGAGGAGGCGCAGCAGCACATGATGGGCGCGAGGTGGGCGGCGGCGGTGGCCAGGCCGCCGCCCTTCACGGCGGCGCAGTACGAGGAGCTGGAGCAGCAGGCGCTCATATACAAGTACCTCGTCGCCGGCGTGCCCGTCCCGGCGGATCTCCTCCTCCCCATCCGCCGTGGCCTCGACTCACTCGCCTCGCGCTTCTACCACCACCCTGTCCTTGGATACGGTTCCTACTTCGGCAAGAAGCTGGACCCGGAGCCCGGACGGTGCCGGCGTACGGACGGCAAGAAGTGGCGGTGCTCCAAGGAG…	MAMPFASLSPAADHRPSFIFPFCRSSPLSAVGEEAQQHMMGARWAAAVARPPPFTAAQYEELEQQALIYKYLVAGVPVPADLLLPIRRGLDSLASRFYHHPVLGYGSYFGKKLDPEPGRCRRTDGKKWRCSKEAAPDSKYCERHMHRGRNRSRKPVEAQLVAPHSQPPATAPAAAVTSTAFQNHSLYPAIANGGGANGGGGGGGGGGSAPGSFALGSNTQLHMDNAASYSTVAAGAGNKDFRYSAYGVRPLADEHSPLITGAMDTSIDNSWCLLPSQTSTFSVSSYPMLGNLSELDQNTICSLPKVEREPLSFFGSDYVTVDSGKQENQTLRPFFDEWPKARDSWPDLADDNSLATFSATQLSISIPMATSDFSTTSSRSHNGIYSR*
>O.sativa v7.0|LOC_Os04g48510|Chr4:28921894..28923696 forward	>O.sativa v7.0|LOC_Os04g48510.1 CDS	>O.sativa v7.0|LOC_Os04g48510.1
AAGCTGAAAGATTTTACTTGCGTCAGCTCCGGCTACCGTGGTCAATGTGCACAATATTTCATTTGGTCCTCACCTCAGCCCTGTAGGCATGCAGGCAGCAGGCCTTCAGTTACTGCATCCCTTCGGAATCGTTAAATGAACAGTATTCAAGCAGCCGCAGGAGTATGTGTCCGGTGTCCCACTGACACCGATAAGCAGCGACAACGTCGACACTCAACATATCCCATCCCTTCCTTATCCCAACGACCTGCACGCTGCATTTTCATCACTAGCATCAGTGTATTCAAACCTGCAGCTTACACTGAAGAGTGAAGACTGAACTCCACAGATATGTTGGCCGAGGGAAGGCAAGTCTACTTGCCGCCGCCGCCGCCGTCCAAGCTTCCTCGTCTCTCCGGC…	ATGTTGGCCGAGGGAAGGCAAGTCTACTTGCCGCCGCCGCCGCCGTCCAAGCTTCCTCGTCTCTCCGGCACCGATCCAACCGACGGCGTGGTGACGATGGCAGCGCCGTCGCCGCTGGTTCTTGGGCTGGGTCTCGGTCTGGGCGGCAGCGGCAGCGACAGCAGTGGGAGCGACGCGGAAGCGTCTGCGGCCACCGTGCGGGAGGCGCGGCCGCCGTCGGCGCTGACGTTCATGCAGCGGCAGGAGCTGGAGCAGCAGGTGCTCATCTACCGCTACTTCGCCGCCGGCGCGCCTGTGCCGGTTCACCTCGTGCTGCCCATATGGAAGAGCATCGCCGCCGCCTCCTCGTTCGGCCCGCAAAGCTTTCCCTCCCTGACGGGCCTGGGGAGCCTGTGCTTC…	MLAEGRQVYLPPPPPSKLPRLSGTDPTDGVVTMAAPSPLVLGLGLGLGGSGSDSSGSDAEASAATVREARPPSALTFMQRQELEQQVLIYRYFAAGAPVPVHLVLPIWKSIAAASSFGPQSFPSLTGLGSLCFDYRSSMEPEPGRCRRTDGKKWRCSRDVVPGHKYCERHVHRGRGRSRKPMEASAAVAPTYLPVRPALHTVATLATSAPSLSHLGFSSASKVLLAHTTTGTTRAT*
>O.sativa v7.0|LOC_Os06g02560|Chr6:893101..896376 reverse	>O.sativa v7.0|LOC_Os06g02560.1 CDS	>O.sativa v7.0|LOC_Os06g02560.1
CCCCCTCTCCTCTCCCTCTCACACTCACACGCTGCAGCAGCAGCAGCAGCAGCAGCTTTCCCACCGACTCCTCCCCCTCCTCCATTAATGGCCGCCACCAAGAACCCTCCAACCCCCACGTGACCTCCTCCTCCCCTCCCCCTCCCCCTCCCCCTCCCGACCTCGCCGCCGGCGACCTCCCTTCTTCTTCCTGCTTGCCTGCTCGCTTGCCTGCCTGGTTCGACCGATGCTGAGCTCGTCGCCCTCGGCGGCGGCGCCGGGGATAGGAGGGTACCAGCCGCAGCGCGGGGCGGCGGTCTTCACGGCGGCGCAGTGGGCGGAGCTGGAGCAGCAGGCGCTCATTTACAAGTACCTCGTCGCCGGTGTCCCCGTCCCGGGCGATCTCCTCCTCCCAATCCG…	ATGCTGAGCTCGTCGCCCTCGGCGGCGGCGCCGGGGATAGGAGGGTACCAGCCGCAGCGCGGGGCGGCGGTCTTCACGGCGGCGCAGTGGGCGGAGCTGGAGCAGCAGGCGCTCATTTACAAGTACCTCGTCGCCGGTGTCCCCGTCCCGGGCGATCTCCTCCTCCCAATCCGCCCCCACTCCTCCGCCGCCGCCACCTACTCCTTCGCCAACCCCGCCGCCGCGCCCTTCTACCACCACCACCACCACCCCTCTCTGAGCTATTATGCCTACTATGGCAAGAAGCTTGACCCTGAGCCGTGGCGTTGCCGCCGCACCGACGGCAAGAAGTGGCGGTGCTCCAAGGAGGCGCACCCCGACTCCAAGTACTGCGAGCGCCACATGCACCGTGGCCGCAAC…	MLSSSPSAAAPGIGGYQPQRGAAVFTAAQWAELEQQALIYKYLVAGVPVPGDLLLPIRPHSSAAATYSFANPAAAPFYHHHHHPSLSYYAYYGKKLDPEPWRCRRTDGKKWRCSKEAHPDSKYCERHMHRGRNRSRKPVESKTAAPAPQSQPQLSNVTTATHDTDAPLPSLTVGAKTHGLSLGGAGSSQFHVDAPSYGSKYSLGAKADVGELSFFSGASGNTRGFTIDSPTDSSWHSLPSSVPPYPMSKPRDSGLLPGAYSYSHLEPSQELGQVTIASLSQEQERRSFGGGAGGMLGNVKHENQPLRPFFDEWPGRRDSWSEMDEERSNQTSFSTTQLSISIPMPRCGSPIGPRLP
>O.sativa v7.0|LOC_Os06g10310|Chr6:5300135..5301473 forward	>O.sativa v7.0|LOC_Os06g10310.1 CDS	>O.sativa v7.0|LOC_Os06g10310.1
GAACAGGTTGTGGTTGTAGTGTGCTTGTGCTGGGTGAGGAGACAGACGTCGACGATGATGGCCGGCGGCGGATCGGGGAGGTGCCTGTTCACGGCGACGCAGTGGCAGGAGCTCGAGCACCAGGCGCTCATCTACAAGTACATGGCCGCCGGCGCGCCGGTGCCACCCGACCTCCTCCTCCACCTCCGCCACCGCGCCGCCGCCGCCGCCGCCGCCGACGTCGACACCGTCCCCTCCCTCGCCTTCCCTCCCCATCACCGTACGTACATTGTCCTCTCGTTCCGATCGATGCGTACGTGTCTTTCTTTAATTTACTTATGGCGTTGCGCGCGTACGTGCAGTGGGGTGGGGGTGCTATGGCGCGGCGGCGGCGCAGTACGGGAGGAGGGTGGAGGACCC…	ATGATGGCCGGCGGCGGATCGGGGAGGTGCCTGTTCACGGCGACGCAGTGGCAGGAGCTCGAGCACCAGGCGCTCATCTACAAGTACATGGCCGCCGGCGCGCCGGTGCCACCCGACCTCCTCCTCCACCTCCGCCACCGCGCCGCCGCCGCCGCCGCCGCCGACGTCGACACCGTCCCCTCCCTCGCCTTCCCTCCCCATCACCTGGGGTGGGGGTGCTATGGCGCGGCGGCGGCGCAGTACGGGAGGAGGGTGGAGGACCCGGAGCCGGGGCGGTGCCGGCGTACGGACGGCAAGAAGTGGCGGTGCTCGAGGGAGGCGTACGGCGAGTCCAAGTACTGCGAGAAGCACATGCACCGCGGCAAGAACCGTTCAAGAAAGCCTGTGGAAATGCCGCCC…	MMAGGGSGRCLFTATQWQELEHQALIYKYMAAGAPVPPDLLLHLRHRAAAAAAADVDTVPSLAFPPHHLGWGCYGAAAAQYGRRVEDPEPGRCRRTDGKKWRCSREAYGESKYCEKHMHRGKNRSRKPVEMPPPAAAAVYRPSALSISPPPHDADAPSYGAGAGAPLQLHLDSFHASTSPPPSYHRYAHTSSAPLFPSSAAGYGGGWSLSKEHCLTLGGAAADLSLDKPADHHHDATSATTEKPLRRFFDEWPRSDDGRTPWDGTQLSISIPTAAAASPDLAIAGAASRYHSNGDHLRTSE*
>O.sativa v7.0|LOC_Os02g45570|Chr2:27727641..27728982 forward	>O.sativa v7.0|LOC_Os02g45570.1 CDS	>O.sativa v7.0|LOC_Os02g45570.1
ACGCCCAGAAAATGTCGAAAGTATTTTCATTCGTGTCATCTCCCGGCGCCAGGGGCCGACGCCGCGACACCTCCGCGCGCGCCCACCGCAAGCAATGTACAGCCCACACATCCCCTCAGCTTCCGTTATTACCTCTGCGCACAAGTTACCGGGCGACCAGACGACGGGGAGCCGTCGCACGCATAAATATATGCCCACTCCTTCACCCTTCCTCTGACAACTCACTGCCCCCCATCTTCTTTCTTCATTCCTCTTCCCACCAAGAACCCCAAACCTTACCTCCATTGAGTTCGAAACCGAGGAGCGAGGAGTTACAAGCCGAGTTGTCAGAATGGATGAGGAGAAGGAAGCCGACTCGCCGCAGCCACCGTCCAAGCTGCCTCGCCTCTCCGGCGCTGA…	ATGGATGAGGAGAAGGAAGCCGACTCGCCGCAGCCACCGTCCAAGCTGCCTCGCCTCTCCGGCGCTGACCCGAATGCCGGAGTGGTGACCATGGCAGCACCCCCGCCGCCGGTGGGTCTTGGGCTGGGGCTTGGACTCGGCGGCGACAGCCGCGGCGAGCGTGACGTGGAAGCGTCGGCGGCGGCGGCGCACAAGGCGACGGCGCTGACGTTCATGCAGCAGCAGGAGCTGGAGCACCAGGTGCTCATCTACCGCTACTTCGCCGCGGGCGCGCCCGTGCCGGTGCACCTCGTGCTCCCCATCTGGAAGAGCGTCGCGTCCTCCTCCTTCGGCCCGCACCGCTTCCCTTCCCTGGCAGTGATGGGGTTGGGGAACCTGTGCTTCGACTACCGGAGCAGC…	MDEEKEADSPQPPSKLPRLSGADPNAGVVTMAAPPPPVGLGLGLGLGGDSRGERDVEASAAAAHKATALTFMQQQELEHQVLIYRYFAAGAPVPVHLVLPIWKSVASSSFGPHRFPSLAVMGLGNLCFDYRSSMEPDPGRCRRTDGKKWRCSRDVVPGHKYCERHVHRGRGRSRKPVEASAAATPANNGGGGGIVFSPTSVLLAHGTARAT*
>O.sativa v7.0|LOC_Os10g30880|Chr10:16106295..16107381 forward	>O.sativa v7.0|LOC_Os10g30880.1 CDS	>O.sativa v7.0|LOC_Os10g30880.1
ATGAGGATCCGCAAGCGCACGCCGGTCAGGGCCGCCTCGCCGTCGCCGGGACCGTCGCCGCCGCCGCCGCCTCCGCCGGCGCAGCTGAAGGTGAGGAGGCTCTGTGCCCTCTGTCCCTTTGACACGTTCTGTTTCCGACCTCTTCTTGGCTTCTGCCTTCCTTCCCGTCGTCCCGGTGATCCTCCGCCGCTCACCTGCGACTCTCTGCAGGGGGGGAGACCACCGGTGGTCCATGCCGACGAGGAGGAGGAGGAGAAGAAGAAGAAGAAGAAGAAGAAGAAGAAGAAGAAGCAGGGGAGCATGGTCGTCGGCGGGGACAGGGAGGAGGAGGAGGAGGAAGAAGACGACGACGACGACCTGGTCCTAGTCGCCTCCACGACCAGGTGCGCGCATCTCACG…	ATGAGGATCCGCAAGCGCACGCCGGTCAGGGCCGCCTCGCCGTCGCCGGGACCGTCGCCGCCGCCGCCGCCTCCGCCGGCGCAGCTGAAGGTGAGGAGGCTCTGTGCCCTCTGTCCCTTTGACACGTTCTGTTTCCGACCTCTTCTTGGCTTCTGCCTTCCTTCCCGTCGTCCCGGTGATCCTCCGCCGCTCACCTGCGACTCTCTGCAGGGGGGGAGACCACCGGTGGTCCATGCCGACGAGGAGGAGGAGGAGAAGAAGAAGAAGAAGAAGAAGAAGAAGAAGAAGAAGCAGGGGAGCATGGTCGTCGGCGGGGACAGGGAGGAGGAGGAGGAGGAAGAAGACGACGACGACGACCTGGTCCTAGTCGCCTCCACGACCAGCGAGAGGGACGTCACC…	MRIRKRTPVRAASPSPGPSPPPPPPPAQLKVRRLCALCPFDTFCFRPLLGFCLPSRRPGDPPPLTCDSLQGGRPPVVHADEEEEEKKKKKKKKKKKKQGSMVVGGDREEEEEEEDDDDDLVLVASTTSERDVTGAAAAGRCSRNDGKRWRCKSAAVPGYVFCDRHIAWSTRKRKPRKRSHSSIVDPPQPKEDPAAAAKAEDDDGVEEEEESKNHGANLRCNDDDDDEEFHYYGGLQHGGRKRAKSGGGGGPA*
>O.sativa v7.0|LOC_Os06g10570|Chr6:5457824..5459266 forward	>O.sativa v7.0|LOC_Os06g10570.1 CDS	>O.sativa v7.0|LOC_Os06g10570.1
ATGAGGATTAGGAGGAGGCCACAGTGTGTTTCGTTGCAGAGCTCAGATCCATCCACATCCACCGCTGCAACCCAGAATGCGGCAGCAAGAAGCCGGGAGGGTGGTGGTGGCGATGGTGTTGGGAGGAGGCTGCACCAGCTGCACCACCATGGGAATGTGGATCTTGGCAAGAAATCGTCCGGGGTGGCAAGGCGGCGCCTGGCATTGTTGCAGCAGGTACGCGTGCTGCTTGCAGATTTTGTTTGGTTCTTGCACTCTTGGATCAGATGGCTTAGATCTAGCTGAATCGAAAGAACTTGTGTGTTTTGGCCTCAACTCGATCGATTGATATCCCAGGAAAATGGAGTGGATTGCAGCGACAGCAAGGGACCTGGTGAAGAACATGGAGGAGCTGGAGAT…	ATGAGGATTAGGAGGAGGCCACAGTGTGTTTCGTTGCAGAGCTCAGATCCATCCACATCCACCGCTGCAACCCAGAATGCGGCAGCAAGAAGCCGGGAGGGTGGTGGTGGCGATGGTGTTGGGAGGAGGCTGCACCAGCTGCACCACCATGGGAATGTGGATCTTGGCAAGAAATCGTCCGGGGTGGCAAGGCGGCGCCTGGCATTGTTGCAGCAGGAAAATGGAGTGGATTGCAGCGACAGCAAGGGACCTGGTGAAGAACATGGAGGAGCTGGAGATGCTCACAGGAGCGTGCCATTGCCATGCACCGGCGGCGAGGTGGGCAGCAAGTCGGAGCCGGCGGCGGCGGTTGCACCGGCGGTGATCGTGGATGTGAAGGAGGAGGAGAAGAGCGTCGGC…	MRIRRRPQCVSLQSSDPSTSTAATQNAAARSREGGGGDGVGRRLHQLHHHGNVDLGKKSSGVARRRLALLQQENGVDCSDSKGPGEEHGGAGDAHRSVPLPCTGGEVGSKSEPAAAVAPAVIVDVKEEEKSVGNGGGGGGAKKRRGGGAPAVLMEGSRCSRVNGRGWRCSQPTLVGYALCEHHLGKGRMRSVTGGGGGRGGASQLGRTEHRPPATARNPAAAAAPPPKADEPGPNHIAHH*
>O.sativa v7.0|LOC_Os02g53360|Chr2:32666342..32668045 reverse	>O.sativa v7.0|LOC_Os02g53360.1 CDS	>O.sativa v7.0|LOC_Os02g53360.1
CAAAGCCCCCCTCCTTTAATTTGCACCCTCCCCAAATCTCCATTGCTCCCTCTCTCTCTCTCTCTCTCTCTCTCTCCTCCTTCTCCCCTTCTCTCTCTCTTTCTCTCTCATCCATCCATGAGGATCAGGAGGCGGCCTCAGTCCCTGCAGGCTCTCTCCTCCCTGCATCCCTCCTCAGATCCATCCACTGCTCCCCAGCCTCCACCAAGAAACCATGGACGTTACTGGCTCTCGGTAGACAAGGTGGATGAGGAGGAGAAGAAGTCGGAGCGGTTGCACTTGCACCCAAATGCGGATCTTGCCGACGACGACTCGTCGGCGGCGATGCGCGCGGCCGCGGCATTGCCGTTGTTCCCGCAGGTATACACTACCCCCTTTGATCCCAATCTGCTCCAACGA…	ATGAGGATCAGGAGGCGGCCTCAGTCCCTGCAGGCTCTCTCCTCCCTGCATCCCTCCTCAGATCCATCCACTGCTCCCCAGCCTCCACCAAGAAACCATGGACGTTACTGGCTCTCGGTAGACAAGGTGGATGAGGAGGAGAAGAAGTCGGAGCGGTTGCACTTGCACCCAAATGCGGATCTTGCCGACGACGACTCGTCGGCGGCGATGCGCGCGGCCGCGGCATTGCCGTTGTTCCCGCAGGACAATGCGGTTGTGGAATGCAGCAAGATCAGGCCCCGTGGTGGTGCACAGCAGGGAGCAGCAGATGGTCACAGGAGCCTAGAGAATGGCCATTACAGCAAGCCTGATCCGGCGATCAGGAGTACTACAGGAGAGCGTCTCGTCAACGGCGTCGTC…	MRIRRRPQSLQALSSLHPSSDPSTAPQPPPRNHGRYWLSVDKVDEEEKKSERLHLHPNADLADDDSSAAMRAAAALPLFPQDNAVVECSKIRPRGGAQQGAADGHRSLENGHYSKPDPAIRSTTGERLVNGVVRAMPVAANAKEETKNDGGGGGGAKKRRGPAVLMEGSRCSRVNGRGWRCSQPTLVGYSLCEHHLGKGRMRSVTGGRGGAGQLGRTEPRKNTAAAAVAAAPKAAAAVAEPPVVRPC*
>O.sativa v7.0|LOC_Os10g30890|Chr10:16109982..16112105 reverse	>O.sativa v7.0|LOC_Os10g30890.1 CDS	>O.sativa v7.0|LOC_Os10g30890.1
ACCCATCTCTCCTCTCCACCTCCACCTCTCTCTCCTCGCATTCGTGCTCGCCTCCCAAATCCCAAACCCTAGCGGGGGGAGGGGAAGCCCGCGCGCGCCGCCGCAGATCCCATCCCTCGCGCCGCGGCGGCCCAATCGCGCGGCGGCCATGCGGATCCGCAAGTGCGCGTCCCGCCTCCTCGGCTCCTCCTACTCCGCCTCCGCCGCGGCGCCCCCGCCGCCCGTGACGGGGGCGGGGGCGGCGGCGCCAGGATTCGAGCTCCTCCCGCTCGCGCTGGCGACGCCGCCGCCGCTCCCGTACCCGGGGAGCCACGAATCCGGCGCGGGGGCCACCTGCTTCGCCGCCGCGGCTGCCTCCGGGGAGCCCTGCGAGCTCAGCCGCTCGCCATGGGACCTTAT…	ATGCGGATCCGCAAGTGCGCGTCCCGCCTCCTCGGCTCCTCCTACTCCGCCTCCGCCGCGGCGCCCCCGCCGCCCGTGACGGGGGCGGGGGCGGCGGCGCCAGGATTCGAGCTCCTCCCGCTCGCGCTGGCGACGCCGCCGCCGCTCCCGTACCCGGGGAGCCACGAATCCGGCGCGGGGGCCACCTGCTTCGCCGCCGCGGCTGCCTCCGGGGAGCCCTGCGAGCTCAGCCGCTCGCCATGGGACCTTATCGGCGAGCTCAACATCTCCGATCCCCAGGAGGAGGACGTCGTGGAGAAGTACTTCGTCCATGTCGCCAGCCGGGCTAGCTGGCTCTTCCCGACCAGCATGCCCGCCGCCGTCAAGCAGAAGGGGCTAGCTGCGGCCGGCGAGTTCAGC…	MRIRKCASRLLGSSYSASAAAPPPPVTGAGAAAPGFELLPLALATPPPLPYPGSHESGAGATCFAAAAASGEPCELSRSPWDLIGELNISDPQEEDVVEKYFVHVASRASWLFPTSMPAAVKQKGLAAAGEFSTKIPNKKFAKKTAKKPSPATAKKKEAAAAAVKEEDEPTKKPKLKKEEDDSNSAISAAGGAQVWTCKKNDGKRWHCQRRVRQPNSLCDYHSDQKRGYYNPLYDDPTDETYAPPASPPSSVVPATASSKTSTSSSKARKKKVADSGEGFYYYAGFGPFRTKRHCRSSSSSNNYNMQDQPPPVEQEQHEEEEARSPEIADPHPSAGNKSRSGNGDDATTTTDRQTTLASTTTAVAARDDFSSSDDDDDDIAGIAGGDEESSDDAARIGR…
>O.sativa v7.0|LOC_Os02g28580|Chr2:16915528..16919296 forward	>O.sativa v7.0|LOC_Os02g28580.1 CDS	>O.sativa v7.0|LOC_Os02g28580.1
ATCCCAAACCCTACCGCCTCCAGATCCCACCCTCTCGCCACCGCGACGCTTGCCGGAGGTTCGGTTCCAGCCATGCGGATCCGGAGGAACGCCTCCAGGGTGCTCGGGTCAGCCTACTTCACCACACAGTCGGAAGCATCACGCGCATATATGAGCAACCTCCCACCGACATCGTCCGCGCCTGCGCCTGTTGCATATGGCGGCGGCGGCGGCGATCTTGGTGGTCCTATGGTCACTCCAGACGATGCTTGCCAGCTAAGCCTGTCGCCATGGGATCTGCCATATGAGCTCGAAGATCCTGATCCCCTGGTAAGCTTTCGATAACTTCTCCCTCACCCAGGCCATCAGATCTAGATGCACTATGCTTGTTATTAATTTCGTTTCTTTTAACCACCTCTA…	ATGCGGATCCGGAGGAACGCCTCCAGGGTGCTCGGGTCAGCCTACTTCACCACACAGTCGGAAGCATCACGCGCATATATGAGCAACCTCCCACCGACATCGTCCGCGCCTGCGCCTGTTGCATATGGCGGCGGCGGCGGCGATCTTGGTGGTCCTATGGTCACTCCAGACGATGCTTGCCAGCTAAGCCTGTCGCCATGGGATCTGCCATATGAGCTCGAAGATCCTGATCCCCTGGAGGCTCCGTTCGACAGGTACATGGCGTGCATCCCTTTTAGGGCAAGCTTTGTGTCCGACAGCGACAACAACGATGATGATCAGATGGAGGTGGACGAAGACAAGAGTTGGAATCAGGTGGAGAATGAGGAGGTGAATGATCAGCAGCAACCAGCTGACCAC…	MRIRRNASRVLGSAYFTTQSEASRAYMSNLPPTSSAPAPVAYGGGGGDLGGPMVTPDDACQLSLSPWDLPYELEDPDPLEAPFDRYMACIPFRASFVSDSDNNDDDQMEVDEDKSWNQVENEEVNDQQQPADHKVDQSGDPAARKMKGKMNESSMVVMEMQDADKQAGVWYCNKNDGKKWHCRNIVDGPKTLCDYHLAKSRSYYTRTGEAGAAASSKSGRAKAPAIAKPKSSSKRTPAGESSAQNNSIAAAAAAAVSVLPTISSQPSKRKASNGLLGGDAYYFYDMFVPYRKKDRGGSSSKQQAGAEEKEILPQDNAVAMEEKMDGKKLYDGVYNSSDYSSDTASDDESDEDYTVGGASKRRTKKRKMKLSVKKVQFSKMTKKRVKERSLKSLL*

## Sheet: Table S2
Table S2. The protein and psysicochemical properties of identified GRF family genes in seven plants.
Species	Classification	Genome version	GRF genes	Genome size	Number of chromoome	Number of domain	Number of WRC	Number of QLQ	Number of Amino Acid	Molecular Weight	Theoretical pI	Instability Index	Aliphatic Index	Grand Average of Hydropathicity
Ostreococcus lucimarinus	Thallophyte	Ostreococcus lucimarinus v2.0	1	13080	21	5	2	0	656	72411.5	6.34	46.43	67.76	-0.652
Marchantia polymorpha	Bryophyta	Marchantia polymorpha v3.1	6	223270	9	14	6	1	776.167	86354.3	8.46833	59.9367	63.4233	-0.770833
Selaginella moellendorffili	Pteridophyta	Selaginella moellendorffili v1.0	4	210754	370	4	0	4	2955.25	247688	4.795	50.085	21.1775	0.8795
Cinnamomum kanehirae	Lauraceae	Cinnamomum kanehirae v3.0	16	725231	24	31	15	7	502	56185.4	7.92625	56.7744	57.3588	-0.864625
Fragaria vesca	Rosales	Fragaria vesca v4.0.a2	15	217883	14	32	16	10	490	54328.9	8.10733	56.1693	57.764	-0.741533
Arabidopsis thaliana	Cruciferae	Arabidopsis thaliana TAIR10	9	188343	10	19	10	9	2475.33	209021	4.89667	47.9611	28.6711	0.719667
Oryza sativa	Monocots	Oryza sativa v7.0	19	373005	24	33	14	12	394	42557.7	8.25684	58.5716	59.8063	-0.660316

## Sheet: Table S3
Table S3. The conserved 10 motifs in seven representative plants.
Motifs	Sequences	Width
Motif1	DPEPGRCRRTDGKKWRCSRDA	21
Motif2	AVRGPFTASQWQELEHQALIYKYMVAGAPVPPDLLJPIRKSLASSSSSSY	50
Motif3	VPDQKYCERHMHRGRNRSRKP	21
Motif4	HPIHDQSFYLBSEHKRKLKEEFGIEPWTFEQHLGEAVFIPAGCPHQVRNL	50
Motif5	SQPLRPFFDEWPKSR	15
Motif6	PLQEYTHPKFGLLNLAAKLPEKSLKPDLGPKTYIAYGTHEELGKGDSVTK	50
Motif7	TSFSTTQLSISIPMASSDFPS	21
Motif8	DERMCCBNCKTSIVDFHRSCPNCSYDLCLSCCREJREG	38
Motif9	CESCIRKWYPDJSIEDIEKACPFCRGTCNCKVCLRGDN	38
Motif10	NYJYCPTLEDIKREGJDHFQKHWSKGEPVIVRDVLELTTGLSWEPMVMWR	50

## Sheet: Table S4
Table S4. The cis-acting elements in the promoter of each GRF family gene seven representative plants.
Gene	Element name	Element sequences	Start	Category
14618	CGTCA-motif	CGTCA	167	MeJA-responsiveness
14618	CGTCA-motif	CGTCA	334	MeJA-responsiveness
14618	CGTCA-motif	CGTCA	586	MeJA-responsiveness
14618	CGTCA-motif	CGTCA	1213	MeJA-responsiveness
14618	CGTCA-motif	CGTCA	1915	MeJA-responsiveness
14618	G-Box	CACGTG	1519	light responsive element
14618	P-box	CCTTTTG	1218	gibberellin-responsive element
14618	TGA-element	AACGAC	358	auxin responsiveness
14618	TGA-element	AACGAC	1700	auxin responsiveness
14618	CAT-box	GCCACT	934	meristem expression
14618	GATA-motif	GATAGGG	1233	light responsive element
14618	I-box	cGATAAGGCG	687	light responsive element
14618	I-box	GTATAAGGCC	1002	light responsive element
14618	I-box	cGATAAGGCG	1603	light responsive element
14618	TCT-motif	TCTTAC	1135	light responsive element
14618	TCT-motif	TCTTAC	1509	light responsive element
14618	TC-rich repeats	ATTCTCTAAC	496	defense and stress responsiveness
14618	TGACG-motif	TGACG	167	MeJA-responsiveness
14618	TGACG-motif	TGACG	334	MeJA-responsiveness
14618	TGACG-motif	TGACG	586	MeJA-responsiveness
14618	TGACG-motif	TGACG	1213	MeJA-responsiveness
14618	TGACG-motif	TGACG	1915	MeJA-responsiveness
14618	ABRE	ACGTG	200	abscisic acid responsiveness
14618	ABRE	ACGTG	838	abscisic acid responsiveness
14618	ABRE	GCAACGTGTC	1224	abscisic acid responsiveness
14618	ABRE	ACGTG	1498	abscisic acid responsiveness
14618	ABRE	CACGTG	1519	abscisic acid responsiveness
14618	ABRE	ACGTG	1520	abscisic acid responsiveness
14618	G-box	CACGTC	200	light responsive element
14618	G-box	CACGTC	838	light responsive element
14618	G-box	CACGTC	1498	light responsive element
14618	G-box	GCCACGTGGA	1517	light responsive element
14618	G-box	CACGTG	1519	light responsive element
14618	G-box	CACGAC	1816	light responsive element
412762	ARE	AAACCA	860	anaerobic induction
412762	ARE	AAACCA	1197	anaerobic induction
412762	ABRE	ACGTG	97	abscisic acid responsiveness
412762	ABRE	TACGGTC	148	abscisic acid responsiveness
412762	ABRE	ACGTG	671	abscisic acid responsiveness
412762	ABRE	ACGTG	1070	abscisic acid responsiveness
412762	G-box	CACGTC	96	light responsive element
412762	G-box	CACGTC	670	light responsive element
412762	G-box	CACGTC	1070	light responsive element
412762	G-box	CACGAC	1242	light responsive element
412762	MBS	CAACTG	402	drought-inducibility
412762	TCCC-motif	TCTCCCT	1621	light responsive element
412762	Sp1	GGGCGG	455	light responsive element
412762	Sp1	GGGCGG	1825	light responsive element
412762	TGACG-motif	TGACG	28	MeJA-responsiveness
412762	TGACG-motif	TGACG	669	MeJA-responsiveness
412762	TGACG-motif	TGACG	1575	MeJA-responsiveness
412762	TCT-motif	TCTTAC	1940	light responsive element
412762	CGTCA-motif	CGTCA	28	MeJA-responsiveness
412762	CGTCA-motif	CGTCA	669	MeJA-responsiveness
412762	CGTCA-motif	CGTCA	1575	MeJA-responsiveness
412762	TGA-element	AACGAC	509	auxin responsiveness
412762	CAT-box	GCCACT	1005	meristem expression
417311	CAT-box	GCCACT	999	meristem expression
417311	TGA-element	AACGAC	500	auxin responsiveness
417311	CGTCA-motif	CGTCA	661	MeJA-responsiveness
417311	CGTCA-motif	CGTCA	1568	MeJA-responsiveness
417311	TCT-motif	TCTTAC	359	light responsive element
417311	TCT-motif	TCTTAC	1940	light responsive element
417311	TGACG-motif	TGACG	661	MeJA-responsiveness
417311	TGACG-motif	TGACG	1568	MeJA-responsiveness
417311	Sp1	GGGCGG	446	light responsive element
417311	Sp1	GGGCGG	1823	light responsive element
417311	TCCC-motif	TCTCCCT	1614	light responsive element
417311	MBS	CAACTG	393	drought-inducibility
417311	GT1-motif	GGTTAA	951	light responsive element
417311	G-box	CACGTC	87	light responsive element
417311	G-box	CACGTC	662	light responsive element
417311	G-box	CACGTC	1064	light responsive element
417311	G-box	CACGAC	1241	light responsive element
417311	ABRE	ACGTG	88	abscisic acid responsiveness
417311	ABRE	TACGGTC	140	abscisic acid responsiveness
417311	ABRE	ACGTG	663	abscisic acid responsiveness
417311	ABRE	ACGTG	1064	abscisic acid responsiveness
417311	ARE	AAACCA	846	anaerobic induction
417311	ARE	AAACCA	1195	anaerobic induction
420739	G-Box	CACGTT	962	light responsive element
420739	CGTCA-motif	CGTCA	943	MeJA-responsiveness
420739	Box 4	ATTAAT	470	light responsive element
420739	TGA-element	AACGAC	1054	auxin responsiveness
420739	P-box	CCTTTTG	1470	gibberellin-responsive element
420739	TCA-element	CCATCTTTTT	784	salicylic acid responsiveness
420739	GATA-motif	AAGGATAAGG	1559	light responsive element
420739	ATCT-motif	AATCTAATCC	1315	light responsive element
420739	AE-box	AGAAACAA	1880	light responsive element
420739	MBS	CAACTG	191	drought-inducibility
420739	MBS	CAACTG	271	drought-inducibility
420739	AT-rich sequence	TAAAATACT	828	maximal elicitor-mediated activation
420739	TGACG-motif	TGACG	943	MeJA-responsiveness
420739	ARE	AAACCA	132	anaerobic induction
420739	ARE	AAACCA	1233	anaerobic induction
420739	GC-motif	CCCCCG	995	anoxic specific inducibility
420739	GC-motif	CCCCCG	1006	anoxic specific inducibility
420739	ABRE	ACGTG	963	abscisic acid responsiveness
420739	G-box	CACGAC	1719	light responsive element
442384	ATCT-motif	AATCTAATCC	190	light responsive element
442384	GATA-motif	GATAGGA	460	light responsive element
442384	Box II	ACACGTAGA	1423	light responsive element
442384	CGTCA-motif	CGTCA	1251	MeJA-responsiveness
442384	CGTCA-motif	CGTCA	1465	MeJA-responsiveness
442384	CAT-box	GCCACT	549	meristem expression
442384	CAT-box	GCCACT	1664	meristem expression
442384	ABRE	ACGTG	1424	abscisic acid responsiveness
442384	O2-site	GATGACATGG	1840	zein metabolism regulation
442384	G-box	TAACACGTAG	1421	light responsive element
442384	G-box	TACGTG	1424	light responsive element
442384	TCCC-motif	TCTCCCT	165	light responsive element
442384	TCCC-motif	TCTCCCT	1315	light responsive element
442384	circadian	CAAAGATATC	1434	circadian control
442384	GT1-motif	GGTTAA	931	light responsive element
442384	TCT-motif	TCTTAC	1173	light responsive element
442384	TCT-motif	TCTTAC	1407	light responsive element
442384	TCT-motif	TCTTAC	1419	light responsive element
442384	TGACG-motif	TGACG	1251	MeJA-responsiveness
442384	TGACG-motif	TGACG	1465	MeJA-responsiveness
442384	Sp1	GGGCGG	30	light responsive element
AT2G06200.1	GA-motif	ATAGATAA	1707	light responsive element
AT2G06200.1	LAMP-element	CTTTATCA	1891	light responsive element
AT2G06200.1	ARE	AAACCA	1779	anaerobic induction
AT2G06200.1	TCT-motif	TCTTAC	1920	light responsive element
AT2G06200.1	TGACG-motif	TGACG	154	MeJA-responsiveness
AT2G06200.1	GT1-motif	GGTTAA	1334	light responsive element
AT2G06200.1	AT1-motif	AATTATTTTTTATT	675	light responsive element
AT2G06200.1	AT1-motif	AATTATTTTTTATT	879	light responsive element
AT2G06200.1	LTR	CCGAAA	1620	low-temperature responsiveness
AT2G06200.1	TCCC-motif	TCTCCCT	721	light responsive element
AT2G06200.1	circadian	CAAAGATATC	1007	circadian control
AT2G06200.1	circadian	CAAAGATATC	1430	circadian control
AT2G06200.1	chs-CMA1a	TTACTTAA	107	light responsive element
AT2G06200.1	AE-box	AGAAACTT	488	light responsive element
AT2G06200.1	GCN4_motif	TGAGTCA	1424	endosperm expression
AT2G06200.1	Box 4	ATTAAT	183	light responsive element
AT2G06200.1	CGTCA-motif	CGTCA	154	MeJA-responsiveness
AT2G22840.1	ARE	AAACCA	496	anaerobic induction
AT2G22840.1	ARE	AAACCA	566	anaerobic induction
AT2G22840.1	ARE	AAACCA	609	anaerobic induction
AT2G22840.1	Gap-box	CAAATGAA(A/G)A	1460	light responsive element
AT2G22840.1	ABRE	CACGTG	601	abscisic acid responsiveness
AT2G22840.1	ABRE	ACGTG	602	abscisic acid responsiveness
AT2G22840.1	ABRE	CACGTG	1279	abscisic acid responsiveness
AT2G22840.1	ABRE	ACGTG	1280	abscisic acid responsiveness
AT2G22840.1	ABRE	CACGTG	1513	abscisic acid responsiveness
AT2G22840.1	ABRE	ACGTG	1514	abscisic acid responsiveness
AT2G22840.1	G-box	CACGTG	601	light responsive element
AT2G22840.1	G-box	CACGTG	1279	light responsive element
AT2G22840.1	G-box	CACGTG	1513	light responsive element
AT2G22840.1	LTR	CCGAAA	1710	low-temperature responsiveness
AT2G22840.1	GT1-motif	GGTTAA	126	light responsive element
AT2G22840.1	GT1-motif	GGTTAA	748	light responsive element
AT2G22840.1	TATC-box	TATCCCA	910	gibberellin-responsive element
AT2G22840.1	TCCC-motif	TCTCCCT	1869	light responsive element
AT2G22840.1	TC-rich repeats	GTTTTCTTAC	1164	defense and stress responsiveness
AT2G22840.1	TC-rich repeats	ATTCTCTAAC	1347	defense and stress responsiveness
AT2G22840.1	GATA-motif	AAGATAAGATT	1024	light responsive element
AT2G22840.1	GATA-motif	AAGGATAAGG	1134	light responsive element
AT2G22840.1	GATA-motif	GATAGGA	1186	light responsive element
AT2G22840.1	I-box	GTATAAGGCC	1136	light responsive element
AT2G22840.1	GCN4_motif	TGAGTCA	996	endosperm expression
AT2G22840.1	3-AF1 binding site	TAAGAGAGGAA	1470	light responsive element
AT2G22840.1	MRE	AACCTAA	1071	light responsive element
AT2G22840.1	G-Box	CACGTG	601	light responsive element
AT2G22840.1	G-Box	CACGTG	1279	light responsive element
AT2G22840.1	G-Box	CACGTG	1513	light responsive element
AT2G36400.1	G-Box	CACGTG	656	light responsive element
AT2G36400.1	Box 4	ATTAAT	1043	light responsive element
AT2G36400.1	Box 4	ATTAAT	1157	light responsive element
AT2G36400.1	Box 4	ATTAAT	1203	light responsive element
AT2G36400.1	Box 4	ATTAAT	1629	light responsive element
AT2G36400.1	Box 4	ATTAAT	1656	light responsive element
AT2G36400.1	CGTCA-motif	CGTCA	83	MeJA-responsiveness
AT2G36400.1	TCA-element	CCATCTTTTT	402	salicylic acid responsiveness
AT2G36400.1	TCA-element	CCATCTTTTT	1011	salicylic acid responsiveness
AT2G36400.1	CAT-box	GCCACT	855	meristem expression
AT2G36400.1	CAT-box	GCCACT	1228	meristem expression
AT2G36400.1	MRE	AACCTAA	1273	light responsive element
AT2G36400.1	MRE	AACCTAA	1313	light responsive element
AT2G36400.1	GATA-motif	AAGGATAAGG	1958	light responsive element
AT2G36400.1	GT1-motif	GGTTAAT	166	light responsive element
AT2G36400.1	GT1-motif	GGTTAA	167	light responsive element
AT2G36400.1	GT1-motif	GGTTAA	1386	light responsive element
AT2G36400.1	LTR	CCGAAA	1171	low-temperature responsiveness
AT2G36400.1	GARE-motif	TCTGTTG	1115	gibberellin-responsive element
AT2G36400.1	TC-rich repeats	GTTTTCTTAC	1559	defense and stress responsiveness
AT2G36400.1	TGACG-motif	TGACG	83	MeJA-responsiveness
AT2G36400.1	ARE	AAACCA	591	anaerobic induction
AT2G36400.1	ARE	AAACCA	1601	anaerobic induction
AT2G36400.1	ARE	AAACCA	1954	anaerobic induction
AT2G36400.1	ABRE	CACGTG	656	abscisic acid responsiveness
AT2G36400.1	ABRE	ACGTG	657	abscisic acid responsiveness
AT2G36400.1	ABRE	AACCCGG	942	abscisic acid responsiveness
AT2G36400.1	G-box	CACGTG	656	light responsive element
AT2G36400.1	G-box	TAACACGTAG	1411	light responsive element
AT2G45480.1	AE-box	AGAAACAA	842	light responsive element
AT2G45480.1	MRE	AACCTAA	605	light responsive element
AT2G45480.1	CGTCA-motif	CGTCA	96	MeJA-responsiveness
AT2G45480.1	CGTCA-motif	CGTCA	466	MeJA-responsiveness
AT2G45480.1	CGTCA-motif	CGTCA	1732	MeJA-responsiveness
AT2G45480.1	G-Box	CACGTG	1257	light responsive element
AT2G45480.1	G-Box	CACGTT	1599	light responsive element
AT2G45480.1	G-box	CACGAC	302	light responsive element
AT2G45480.1	G-box	ACACGTGT	1256	light responsive element
AT2G45480.1	G-box	CACGTG	1257	light responsive element
AT2G45480.1	ABRE	CACGTG	1257	abscisic acid responsiveness
AT2G45480.1	ABRE	ACGTG	1258	abscisic acid responsiveness
AT2G45480.1	ABRE	ACGTG	1600	abscisic acid responsiveness
AT2G45480.1	O2-site	GATGATGTGG	394	zein metabolism regulation
AT2G45480.1	ARE	AAACCA	129	anaerobic induction
AT2G45480.1	ARE	AAACCA	1278	anaerobic induction
AT2G45480.1	ARE	AAACCA	1869	anaerobic induction
AT2G45480.1	TCT-motif	TCTTAC	22	light responsive element
AT2G45480.1	TCT-motif	TCTTAC	996	light responsive element
AT2G45480.1	TGACG-motif	TGACG	96	MeJA-responsiveness
AT2G45480.1	TGACG-motif	TGACG	466	MeJA-responsiveness
AT2G45480.1	TGACG-motif	TGACG	1732	MeJA-responsiveness
AT2G45480.1	TC-rich repeats	ATTCTCTAAC	609	defense and stress responsiveness
AT2G45480.1	ATC-motif	AGTAATCT	363	light responsive element
AT2G45480.1	TCCC-motif	TCTCCCT	431	light responsive element
AT2G45480.1	MBS	CAACTG	1755	drought-inducibility
AT2G45480.1	GT1-motif	GGTTAA	578	light responsive element
AT2G45480.1	GT1-motif	GGTTAA	586	light responsive element
AT2G45480.1	LTR	CCGAAA	707	low-temperature responsiveness
AT2G45480.1	LTR	CCGAAA	1136	low-temperature responsiveness
AT2G45480.1	LTR	CCGAAA	1700	low-temperature responsiveness
AT3G13960.1	3-AF1 binding site	TAAGAGAGGAA	1283	light responsive element
AT3G13960.1	AE-box	AGAAACAA	439	light responsive element
AT3G13960.1	CGTCA-motif	CGTCA	832	MeJA-responsiveness
AT3G13960.1	CGTCA-motif	CGTCA	1159	MeJA-responsiveness
AT3G13960.1	CAT-box	GCCACT	1716	meristem expression
AT3G13960.1	TGA-element	AACGAC	604	auxin responsiveness
AT3G13960.1	ARE	AAACCA	574	anaerobic induction
AT3G13960.1	ARE	AAACCA	883	anaerobic induction
AT3G13960.1	ARE	AAACCA	1834	anaerobic induction
AT3G13960.1	GA-motif	ATAGATAA	1423	light responsive element
AT3G13960.1	GT1-motif	GGTTAAT	49	light responsive element
AT3G13960.1	GT1-motif	GGTTAA	50	light responsive element
AT3G13960.1	TATC-box	TATCCCA	179	gibberellin-responsive element
AT3G13960.1	TATC-box	TATCCCA	1134	gibberellin-responsive element
AT3G13960.1	LTR	CCGAAA	553	low-temperature responsiveness
AT3G13960.1	LTR	CCGAAA	583	low-temperature responsiveness
AT3G13960.1	LTR	CCGAAA	1886	low-temperature responsiveness
AT3G13960.1	ATC-motif	AGTAATCT	1643	light responsive element
AT3G13960.1	TCT-motif	TCTTAC	463	light responsive element
AT3G13960.1	TCT-motif	TCTTAC	852	light responsive element
AT3G13960.1	TGACG-motif	TGACG	832	MeJA-responsiveness
AT3G13960.1	TGACG-motif	TGACG	1159	MeJA-responsiveness
AT3G13960.1	TC-rich repeats	ATTCTCTAAC	1988	defense and stress responsiveness
AT3G52910.1	TCT-motif	TCTTAC	1442	light responsive element
AT3G52910.1	TGACG-motif	TGACG	1230	MeJA-responsiveness
AT3G52910.1	TC-rich repeats	GTTTTCTTAC	145	defense and stress responsiveness
AT3G52910.1	TC-rich repeats	GTTTTCTTAC	1652	defense and stress responsiveness
AT3G52910.1	TC-rich repeats	GTTTTCTTAC	1917	defense and stress responsiveness
AT3G52910.1	GT1-motif	GGTTAA	85	light responsive element
AT3G52910.1	GT1-motif	GGTTAA	1258	light responsive element
AT3G52910.1	GT1-motif	GGTTAA	1530	light responsive element
AT3G52910.1	TATC-box	TATCCCA	1927	gibberellin-responsive element
AT3G52910.1	LTR	CCGAAA	727	low-temperature responsiveness
AT3G52910.1	MBS	CAACTG	485	drought-inducibility
AT3G52910.1	MBS	CAACTG	1744	drought-inducibility
AT3G52910.1	ARE	AAACCA	1262	anaerobic induction
AT3G52910.1	Box 4	ATTAAT	1376	light responsive element
AT3G52910.1	CGTCA-motif	CGTCA	1230	MeJA-responsiveness
AT3G52910.1	Box II	TGGTAATAA	1020	light responsive element
AT3G52910.1	MRE	AACCTAA	68	light responsive element
AT3G52910.1	GATA-motif	GATAGGA	1738	light responsive element
AT4G24150.1	TCA-element	CCATCTTTTT	162	salicylic acid responsiveness
AT4G24150.1	Box 4	ATTAAT	1801	light responsive element
AT4G24150.1	CGTCA-motif	CGTCA	1222	MeJA-responsiveness
AT4G24150.1	G-Box	CACGTT	1826	light responsive element
AT4G24150.1	AE-box	AGAAACAA	312	light responsive element
AT4G24150.1	AE-box	AGAAACAA	1189	light responsive element
AT4G24150.1	3-AF1 binding site	TAAGAGAGGAA	1736	light responsive element
AT4G24150.1	GATA-motif	GATAGGA	114	light responsive element
AT4G24150.1	TCT-motif	TCTTAC	240	light responsive element
AT4G24150.1	TCT-motif	TCTTAC	733	light responsive element
AT4G24150.1	TCT-motif	TCTTAC	1931	light responsive element
AT4G24150.1	TGACG-motif	TGACG	1222	MeJA-responsiveness
AT4G24150.1	TC-rich repeats	GTTTTCTTAC	729	defense and stress responsiveness
AT4G24150.1	MBS	CAACTG	546	drought-inducibility
AT4G24150.1	GT1-motif	GGTTAA	1131	light responsive element
AT4G24150.1	GT1-motif	GGTTAA	1405	light responsive element
AT4G24150.1	G-box	TACGTG	1125	light responsive element
AT4G24150.1	G-box	CACGAC	1597	light responsive element
AT4G24150.1	G-box	CACGTC	1834	light responsive element
AT4G24150.1	LAMP-element	CTTTATCA	684	light responsive element
AT4G24150.1	ABRE	ACGTG	1125	abscisic acid responsiveness
AT4G24150.1	ABRE	ACGTG	1826	abscisic acid responsiveness
AT4G24150.1	ABRE	ACGTG	1835	abscisic acid responsiveness
AT4G24150.1	O2-site	GATGA(C/T)(A/G)TG(A/G)	1662	zein metabolism regulation
AT4G24150.1	ARE	AAACCA	306	anaerobic induction
AT4G24150.1	ARE	AAACCA	597	anaerobic induction
AT4G37740.1	ATCT-motif	AATCTAATCC	624	light responsive element
AT4G37740.1	GATA-motif	AAGATAAGATT	364	light responsive element
AT4G37740.1	TCA-element	CCATCTTTTT	1024	salicylic acid responsiveness
AT4G37740.1	TCA-element	CCATCTTTTT	1969	salicylic acid responsiveness
AT4G37740.1	P-box	CCTTTTG	632	gibberellin-responsive element
AT4G37740.1	P-box	CCTTTTG	1356	gibberellin-responsive element
AT4G37740.1	Box 4	ATTAAT	695	light responsive element
AT4G37740.1	Box 4	ATTAAT	1712	light responsive element
AT4G37740.1	CGTCA-motif	CGTCA	92	MeJA-responsiveness
AT4G37740.1	CGTCA-motif	CGTCA	176	MeJA-responsiveness
AT4G37740.1	G-Box	CACGTG	1054	light responsive element
AT4G37740.1	G-box	CACGTG	1054	light responsive element
AT4G37740.1	ABRE	CACGTG	1054	abscisic acid responsiveness
AT4G37740.1	ABRE	ACGTG	1055	abscisic acid responsiveness
AT4G37740.1	ARE	AAACCA	194	anaerobic induction
AT4G37740.1	ARE	AAACCA	544	anaerobic induction
AT4G37740.1	ARE	AAACCA	647	anaerobic induction
AT4G37740.1	ARE	AAACCA	1339	anaerobic induction
AT4G37740.1	TC-rich repeats	GTTTTCTTAC	1564	defense and stress responsiveness
AT4G37740.1	TC-rich repeats	ATTCTCTAAC	1952	defense and stress responsiveness
AT4G37740.1	TGA-box	TGACGTAA	176	auxin responsiveness
AT4G37740.1	TGACG-motif	TGACG	92	MeJA-responsiveness
AT4G37740.1	TGACG-motif	TGACG	176	MeJA-responsiveness
AT4G37740.1	TCCC-motif	TCTCCCT	1408	light responsive element
AT4G37740.1	TCCC-motif	TCTCCCT	1885	light responsive element
AT4G37740.1	circadian	CAAAGATATC	1036	circadian control
AT4G37740.1	TATC-box	TATCCCA	888	gibberellin-responsive element
AT4G37740.1	SARE	TTCGACCATCTT	1027	salicylic acid responsiveness
AT5G53660.1	ARE	AAACCA	70	anaerobic induction
AT5G53660.1	ARE	AAACCA	728	anaerobic induction
AT5G53660.1	ARE	AAACCA	828	anaerobic induction
AT5G53660.1	O2-site	GATGATGTGG	995	zein metabolism regulation
AT5G53660.1	GT1-motif	GGTTAA	1126	light responsive element
AT5G53660.1	GT1-motif	GGTTAAT	1429	light responsive element
AT5G53660.1	MBS	CAACTG	1455	drought-inducibility
AT5G53660.1	TCCC-motif	TCTCCCT	1779	light responsive element
AT5G53660.1	TGACG-motif	TGACG	1475	MeJA-responsiveness
AT5G53660.1	TC-rich repeats	ATTCTCTAAC	1987	defense and stress responsiveness
AT5G53660.1	TCT-motif	TCTTAC	139	light responsive element
AT5G53660.1	TCT-motif	TCTTAC	440	light responsive element
AT5G53660.1	TCT-motif	TCTTAC	1361	light responsive element
AT5G53660.1	GATA-motif	AAGGATAAGG	1751	light responsive element
AT5G53660.1	CGTCA-motif	CGTCA	1475	MeJA-responsiveness
AT5G53660.1	ACE	CTAACGTATT	1147	light responsive element
AT5G53660.1	P-box	CCTTTTG	1166	gibberellin-responsive element
AT5G53660.1	TGA-element	AACGAC	1444	auxin responsiveness
AT5G53660.1	TCA-element	CCATCTTTTT	644	salicylic acid responsiveness
AT5G53660.1	TCA-element	CCATCTTTTT	1010	salicylic acid responsiveness
CKAN_00143900	3-AF1 binding site	TAAGAGAGGAA	1420	light responsive element
CKAN_00143900	AE-box	AGAAACTT	393	light responsive element
CKAN_00143900	Box II	TGGTAATAA	404	light responsive element
CKAN_00143900	G-Box	CACGTT	508	light responsive element
CKAN_00143900	G-Box	CACGTT	1665	light responsive element
CKAN_00143900	G-Box	CACGTG	1967	light responsive element
CKAN_00143900	CGTCA-motif	CGTCA	1192	MeJA-responsiveness
CKAN_00143900	CGTCA-motif	CGTCA	1371	MeJA-responsiveness
CKAN_00143900	TCA-element	TCAGAAGAGG	545	salicylic acid responsiveness
CKAN_00143900	TCA-element	CCATCTTTTT	739	salicylic acid responsiveness
CKAN_00143900	TCA-element	CCATCTTTTT	943	salicylic acid responsiveness
CKAN_00143900	ARE	AAACCA	1963	anaerobic induction
CKAN_00143900	ARE	AAACCA	1989	anaerobic induction
CKAN_00143900	ABRE	ACGTG	508	abscisic acid responsiveness
CKAN_00143900	ABRE	ACGTG	1194	abscisic acid responsiveness
CKAN_00143900	ABRE	ACGTG	1666	abscisic acid responsiveness
CKAN_00143900	ABRE	CACGTG	1967	abscisic acid responsiveness
CKAN_00143900	ABRE	ACGTG	1968	abscisic acid responsiveness
CKAN_00143900	G-box	CACGAC	144	light responsive element
CKAN_00143900	G-box	CAGACGTGGCA	1191	light responsive element
CKAN_00143900	G-box	CACGTC	1193	light responsive element
CKAN_00143900	G-box	CACGTG	1967	light responsive element
CKAN_00143900	LTR	CCGAAA	1776	low-temperature responsiveness
CKAN_00143900	LTR	CCGAAA	1980	low-temperature responsiveness
CKAN_00143900	GT1-motif	GGTTAAT	413	light responsive element
CKAN_00143900	MBS	CAACTG	265	drought-inducibility
CKAN_00143900	TCCC-motif	TCTCCCT	336	light responsive element
CKAN_00143900	GARE-motif	TCTGTTG	1353	gibberellin-responsive element
CKAN_00143900	TC-rich repeats	GTTTTCTTAC	1582	defense and stress responsiveness
CKAN_00143900	TGACG-motif	TGACG	1192	MeJA-responsiveness
CKAN_00143900	TGACG-motif	TGACG	1371	MeJA-responsiveness
CKAN_00143900	TCT-motif	TCTTAC	870	light responsive element
CKAN_00143900	TCT-motif	TCTTAC	1155	light responsive element
CKAN_00223800	TCA-element	CCATCTTTTT	445	salicylic acid responsiveness
CKAN_00223800	TCA-element	CCATCTTTTT	1246	salicylic acid responsiveness
CKAN_00223800	TCA-element	CCATCTTTTT	1681	salicylic acid responsiveness
CKAN_00223800	CAT-box	GCCACT	1658	meristem expression
CKAN_00223800	Box 4	ATTAAT	483	light responsive element
CKAN_00223800	Box 4	ATTAAT	805	light responsive element
CKAN_00223800	Box 4	ATTAAT	1353	light responsive element
CKAN_00223800	AuxRR-core	GGTCCAT	539	auxin responsiveness
CKAN_00223800	GATA-motif	AAGATAAGATT	233	light responsive element
CKAN_00223800	GATA-motif	AAGGATAAGG	519	light responsive element
CKAN_00223800	TCT-motif	TCTTAC	1305	light responsive element
CKAN_00223800	Sp1	GGGCGG	1605	light responsive element
CKAN_00223800	Sp1	GGGCGG	1610	light responsive element
CKAN_00223800	Sp1	GGGCGG	1628	light responsive element
CKAN_00223800	TCCC-motif	TCTCCCT	1804	light responsive element
CKAN_00223800	GARE-motif	TCTGTTG	121	gibberellin-responsive element
CKAN_00223800	MBS	CAACTG	913	drought-inducibility
CKAN_00223800	circadian	CAAAGATATC	227	circadian control
CKAN_00223800	GT1-motif	GGTTAA	1787	light responsive element
CKAN_00223800	ARE	AAACCA	1876	anaerobic induction
CKAN_00223800	GC-motif	CCCCCG	1631	anoxic specific inducibility
CKAN_00351600	G-box	TACGTG	463	light responsive element
CKAN_00351600	G-box	CACGAC	1673	light responsive element
CKAN_00351600	ABRE	ACGTG	463	abscisic acid responsiveness
CKAN_00351600	ARE	AAACCA	861	anaerobic induction
CKAN_00351600	ARE	AAACCA	1786	anaerobic induction
CKAN_00351600	GC-motif	CCCCCG	1115	anoxic specific inducibility
CKAN_00351600	TCT-motif	TCTTAC	1982	light responsive element
CKAN_00351600	TC-rich repeats	ATTCTCTAAC	1006	defense and stress responsiveness
CKAN_00351600	GT1-motif	GGTTAA	1146	light responsive element
CKAN_00351600	TATC-box	TATCCCA	562	gibberellin-responsive element
CKAN_00351600	LTR	CCGAAA	824	low-temperature responsiveness
CKAN_00351600	MRE	AACCTAA	492	light responsive element
CKAN_00351600	MRE	AACCTAA	534	light responsive element
CKAN_00351600	ATCT-motif	AATCTAATCC	704	light responsive element
CKAN_00351600	TCA-element	TCAGAAGAGG	1921	salicylic acid responsiveness
CKAN_00351600	CAT-box	GCCACT	1196	meristem expression
CKAN_00351600	P-box	CCTTTTG	328	gibberellin-responsive element
CKAN_00351600	Box 4	ATTAAT	1349	light responsive element
CKAN_00351600	AuxRR-core	GGTCCAT	548	auxin responsiveness
CKAN_00974500	TGA-element	AACGAC	1853	auxin responsiveness
CKAN_00974500	CGTCA-motif	CGTCA	698	MeJA-responsiveness
CKAN_00974500	CGTCA-motif	CGTCA	733	MeJA-responsiveness
CKAN_00974500	CGTCA-motif	CGTCA	782	MeJA-responsiveness
CKAN_00974500	GCN4_motif	TGAGTCA	1058	endosperm expression
CKAN_00974500	TCT-motif	TCTTAC	140	light responsive element
CKAN_00974500	TCT-motif	TCTTAC	307	light responsive element
CKAN_00974500	TCT-motif	TCTTAC	353	light responsive element
CKAN_00974500	TC-rich repeats	GTTTTCTTAC	353	defense and stress responsiveness
CKAN_00974500	TGACG-motif	TGACG	698	MeJA-responsiveness
CKAN_00974500	TGACG-motif	TGACG	733	MeJA-responsiveness
CKAN_00974500	TGACG-motif	TGACG	782	MeJA-responsiveness
CKAN_00974500	TATC-box	TATCCCA	319	gibberellin-responsive element
CKAN_00974500	LTR	CCGAAA	145	low-temperature responsiveness
CKAN_00974500	TCCC-motif	TCTCCCT	492	light responsive element
CKAN_00974500	TCCC-motif	TCTCCCT	1598	light responsive element
CKAN_00974500	TCCC-motif	TCTCCCT	1633	light responsive element
CKAN_00974500	MBS	CAACTG	1173	drought-inducibility
CKAN_00974500	LAMP-element	CTTTATCA	1413	light responsive element
CKAN_00974500	MSA-like	TCAAACGGT	67	cell cycle regulation
CKAN_00974500	G-box	CACGAC	1617	light responsive element
CKAN_00974500	G-box	TACGTG	1737	light responsive element
CKAN_00974500	ARE	AAACCA	1356	anaerobic induction
CKAN_00974500	ABRE	ACGTG	1738	abscisic acid responsiveness
CKAN_00974500	O2-site	GATGATGTGG	216	zein metabolism regulation
CKAN_00974500	Gap-box	CAAATGAA(A/G)A	1222	light responsive element
CKAN_01407200	I-box	AGATAAGG	1784	light responsive element
CKAN_01407200	AE-box	AGAAACAA	353	light responsive element
CKAN_01407200	AE-box	AGAAACTT	842	light responsive element
CKAN_01407200	AE-box	AGAAACAA	948	light responsive element
CKAN_01407200	AuxRR-core	GGTCCAT	449	auxin responsiveness
CKAN_01407200	G-Box	TCCACATGGCA	268	light responsive element
CKAN_01407200	G-Box	CACGTT	332	light responsive element
CKAN_01407200	G-Box	CACGTT	1340	light responsive element
CKAN_01407200	Box 4	ATTAAT	1687	light responsive element
CKAN_01407200	Box 4	ATTAAT	1702	light responsive element
CKAN_01407200	Box 4	ATTAAT	1737	light responsive element
CKAN_01407200	TCA-element	TCAGAAGAGG	29	salicylic acid responsiveness
CKAN_01407200	TCA-element	CCATCTTTTT	41	salicylic acid responsiveness
CKAN_01407200	P-box	CCTTTTG	944	gibberellin-responsive element
CKAN_01407200	ARE	AAACCA	888	anaerobic induction
CKAN_01407200	ARE	AAACCA	1469	anaerobic induction
CKAN_01407200	ARE	AAACCA	1989	anaerobic induction
CKAN_01407200	ABRE	ACGTG	332	abscisic acid responsiveness
CKAN_01407200	ABRE	TACGGTC	446	abscisic acid responsiveness
CKAN_01407200	ABRE	ACGTG	1341	abscisic acid responsiveness
CKAN_01407200	GA-motif	ATAGATAA	1782	light responsive element
CKAN_01407200	TATC-box	TATCCCA	1747	gibberellin-responsive element
CKAN_01407200	TATC-box	TATCCCA	1761	gibberellin-responsive element
CKAN_01407200	LTR	CCGAAA	1133	low-temperature responsiveness
CKAN_01407200	LTR	CCGAAA	1186	low-temperature responsiveness
CKAN_01407200	TCCC-motif	TCTCCCT	662	light responsive element
CKAN_01407200	Sp1	GGGCGG	1909	light responsive element
CKAN_01407200	TCT-motif	TCTTAC	650	light responsive element
CKAN_01407400	ARE	AAACCA	1371	anaerobic induction
CKAN_01407400	ARE	AAACCA	1490	anaerobic induction
CKAN_01407400	ARE	AAACCA	1544	anaerobic induction
CKAN_01407400	ARE	AAACCA	1989	anaerobic induction
CKAN_01407400	ABRE	ACGTG	580	abscisic acid responsiveness
CKAN_01407400	ABRE	ACGTG	1879	abscisic acid responsiveness
CKAN_01407400	MSA-like	(T/C)C(T/C)AACGG(T/C)(T/C)A	963	cell cycle regulation
CKAN_01407400	MSA-like	TCAAACGGT	965	cell cycle regulation
CKAN_01407400	G-box	TACGTG	579	light responsive element
CKAN_01407400	GT1-motif	GGTTAA	370	light responsive element
CKAN_01407400	GT1-motif	GGTTAAT	562	light responsive element
CKAN_01407400	GT1-motif	GGTTAA	736	light responsive element
CKAN_01407400	GT1-motif	GGTTAA	1167	light responsive element
CKAN_01407400	LTR	CCGAAA	601	low-temperature responsiveness
CKAN_01407400	TCT-motif	TCTTAC	576	light responsive element
CKAN_01407400	MBSI	aaaAaaC(G/C)GTTA	1309	flavonoid biosynthetic genes regulation
CKAN_01407400	ATCT-motif	AATCTAATCC	995	light responsive element
CKAN_01407400	GATA-motif	GATAGGG	1651	light responsive element
CKAN_01407400	I-box	GTATAAGGCC	1080	light responsive element
CKAN_01407400	GCN4_motif	TGAGTCA	1225	endosperm expression
CKAN_01407400	AuxRR-core	GGTCCAT	1111	auxin responsiveness
CKAN_01407400	G-Box	TCCACATGGCA	1815	light responsive element
CKAN_01407400	G-Box	CACGTT	1879	light responsive element
CKAN_01407400	Box 4	ATTAAT	171	light responsive element
CKAN_01407400	Box 4	ATTAAT	192	light responsive element
CKAN_01407400	Box 4	ATTAAT	196	light responsive element
CKAN_01407400	TCA-element	TCAGAAGAGG	1576	salicylic acid responsiveness
CKAN_01407400	TCA-element	CCATCTTTTT	1588	salicylic acid responsiveness
CKAN_01407400	TCA-element	CCATCTTTTT	1945	salicylic acid responsiveness
CKAN_01407400	AACA_motif	TAACAAACTCCA	940	endosperm expression
CKAN_01407400	TGA-element	AACGAC	983	auxin responsiveness
CKAN_01407400	RY-element	CATGCATG	752	seed-specific regulation
CKAN_01408900	ARE	AAACCA	349	anaerobic induction
CKAN_01408900	ARE	AAACCA	364	anaerobic induction
CKAN_01408900	ARE	AAACCA	810	anaerobic induction
CKAN_01408900	ARE	AAACCA	1480	anaerobic induction
CKAN_01408900	ARE	AAACCA	1989	anaerobic induction
CKAN_01408900	ABRE	AACCCGG	1562	abscisic acid responsiveness
CKAN_01408900	ABRE	GACACGTGGC	1727	abscisic acid responsiveness
CKAN_01408900	ABRE	ACGTG	1730	abscisic acid responsiveness
CKAN_01408900	ABRE	ACGTG	1885	abscisic acid responsiveness
CKAN_01408900	TGACG-motif	TGACG	820	MeJA-responsiveness
CKAN_01408900	LTR	CCGAAA	1515	low-temperature responsiveness
CKAN_01408900	LTR	CCGAAA	1610	low-temperature responsiveness
CKAN_01408900	LTR	CCGAAA	1616	low-temperature responsiveness
CKAN_01408900	LTR	CCGAAA	1642	low-temperature responsiveness
CKAN_01408900	chs-CMA2a	TCACTTGA	1269	light responsive element
CKAN_01408900	AE-box	AGAAACAA	1906	light responsive element
CKAN_01408900	GATA-motif	GATAGGG	1666	light responsive element
CKAN_01408900	MRE	AACCTAA	1093	light responsive element
CKAN_01408900	ATCT-motif	AATCTAATCC	630	light responsive element
CKAN_01408900	P-box	CCTTTTG	847	gibberellin-responsive element
CKAN_01408900	P-box	CCTTTTG	1151	gibberellin-responsive element
CKAN_01408900	TCA-element	CCATCTTTTT	1945	salicylic acid responsiveness
CKAN_01408900	G-Box	CACGTT	1729	light responsive element
CKAN_01408900	G-Box	TCCACATGGCA	1821	light responsive element
CKAN_01408900	G-Box	CACGTT	1885	light responsive element
CKAN_01408900	CGTCA-motif	CGTCA	820	MeJA-responsiveness
CKAN_01408900	Box 4	ATTAAT	531	light responsive element
CKAN_01408900	Box 4	ATTAAT	1042	light responsive element
CKAN_01540900	P-box	CCTTTTG	260	gibberellin-responsive element
CKAN_01540900	ACE	GACACGTATG	85	light responsive element
CKAN_01540900	ACE	CTAACGTATT	965	light responsive element
CKAN_01540900	CGTCA-motif	CGTCA	359	MeJA-responsiveness
CKAN_01540900	Box 4	ATTAAT	1471	light responsive element
CKAN_01540900	ATCT-motif	AATCTAATCC	1190	light responsive element
CKAN_01540900	TC-rich repeats	GTTTTCTTAC	1366	defense and stress responsiveness
CKAN_01540900	TGACG-motif	TGACG	359	MeJA-responsiveness
CKAN_01540900	TCT-motif	TCTTAC	181	light responsive element
CKAN_01540900	TCT-motif	TCTTAC	993	light responsive element
CKAN_01540900	TCT-motif	TCTTAC	1553	light responsive element
CKAN_01540900	MBS	CAACTG	362	drought-inducibility
CKAN_01540900	TCCC-motif	TCTCCCT	1966	light responsive element
CKAN_01540900	LTR	CCGAAA	477	low-temperature responsiveness
CKAN_01540900	GT1-motif	GGTTAA	127	light responsive element
CKAN_01540900	O2-site	GATGACATGG	30	zein metabolism regulation
CKAN_01620200	MBS	CAACTG	915	drought-inducibility
CKAN_01620200	MBS	CAACTG	1459	drought-inducibility
CKAN_01620200	TGACG-motif	TGACG	394	MeJA-responsiveness
CKAN_01620200	TGACG-motif	TGACG	865	MeJA-responsiveness
CKAN_01620200	ARE	AAACCA	706	anaerobic induction
CKAN_01620200	ARE	AAACCA	1529	anaerobic induction
CKAN_01620200	ARE	AAACCA	1743	anaerobic induction
CKAN_01620200	ARE	AAACCA	1830	anaerobic induction
CKAN_01620200	Box 4	ATTAAT	306	light responsive element
CKAN_01620200	Box 4	ATTAAT	922	light responsive element
CKAN_01620200	Box 4	ATTAAT	1551	light responsive element
CKAN_01620200	CGTCA-motif	CGTCA	394	MeJA-responsiveness
CKAN_01620200	CGTCA-motif	CGTCA	865	MeJA-responsiveness
CKAN_01620200	ACE	CTAACGTATT	1153	light responsive element
CKAN_01620200	GATA-motif	GATAGGA	1481	light responsive element
CKAN_01620200	GATA-motif	AAGGATAAGG	1945	light responsive element
CKAN_01620200	LTR	CCGAAA	901	low-temperature responsiveness
CKAN_01620200	LTR	CCGAAA	1625	low-temperature responsiveness
CKAN_01620200	LTR	CCGAAA	1644	low-temperature responsiveness
CKAN_01620200	LTR	CCGAAA	1675	low-temperature responsiveness
CKAN_01620200	TC-rich repeats	GTTTTCTTAC	597	defense and stress responsiveness
CKAN_01620200	TC-rich repeats	GTTTTCTTAC	1824	defense and stress responsiveness
CKAN_01620200	ABRE	ACGTG	479	abscisic acid responsiveness
CKAN_01620200	ABRE	ACGTG	1492	abscisic acid responsiveness
CKAN_01620200	G-box	TAAACGTG	476	light responsive element
CKAN_01620200	G-box	TACGTG	1492	light responsive element
CKAN_01620200	G-Box	CACGTT	478	light responsive element
CKAN_01620200	TCA-element	CCATCTTTTT	1843	salicylic acid responsiveness
CKAN_01620200	ATCT-motif	AATCTAATCC	187	light responsive element
CKAN_01836600	P-box	CCTTTTG	571	gibberellin-responsive element
CKAN_01836600	TCA-element	TCAGAAGAGG	941	salicylic acid responsiveness
CKAN_01836600	TCA-element	TCAGAAGAGG	1561	salicylic acid responsiveness
CKAN_01836600	AE-box	AGAAACTT	80	light responsive element
CKAN_01836600	I-box	AAGATAAGGCT	1699	light responsive element
CKAN_01836600	ATCT-motif	AATCTAATCC	1376	light responsive element
CKAN_01836600	GARE-motif	TCTGTTG	85	gibberellin-responsive element
CKAN_01836600	LTR	CCGAAA	1928	low-temperature responsiveness
CKAN_01836600	GT1-motif	GGTTAAT	223	light responsive element
CKAN_01836600	GT1-motif	GGTTAA	224	light responsive element
CKAN_01836600	GT1-motif	GGTTAAT	771	light responsive element
CKAN_01836600	GT1-motif	GGTTAA	1217	light responsive element
CKAN_01836600	GT1-motif	GGTTAA	1295	light responsive element
CKAN_01836600	G-box	CACGTC	1651	light responsive element
CKAN_01836600	GA-motif	ATAGATAA	1437	light responsive element
CKAN_01836600	LAMP-element	CTTTATCA	701	light responsive element
CKAN_01836600	ABRE	ACGTG	1652	abscisic acid responsiveness
CKAN_01836600	CGTCA-motif	CGTCA	1650	MeJA-responsiveness
CKAN_01836600	Box 4	ATTAAT	801	light responsive element
CKAN_01836600	Box II	TGGTAATAA	189	light responsive element
CKAN_01836600	GATA-motif	AAGGATAAGG	1378	light responsive element
CKAN_01836600	GCN4_motif	TGAGTCA	717	endosperm expression
CKAN_01836600	MRE	AACCTAA	1376	light responsive element
CKAN_01836600	TGACG-motif	TGACG	1650	MeJA-responsiveness
CKAN_01836600	MBS	CAACTG	510	drought-inducibility
CKAN_01836600	MBS	CAACTG	682	drought-inducibility
CKAN_01836600	TCCC-motif	TCTCCCT	1904	light responsive element
CKAN_01836600	O2-site	GATGA(C/T)(A/G)TG(A/G)	62	zein metabolism regulation
CKAN_01836600	ARE	AAACCA	1867	anaerobic induction
CKAN_01863900	TGACG-motif	TGACG	228	MeJA-responsiveness
CKAN_01863900	TGACG-motif	TGACG	328	MeJA-responsiveness
CKAN_01863900	TGACG-motif	TGACG	401	MeJA-responsiveness
CKAN_01863900	TCT-motif	TCTTAC	1566	light responsive element
CKAN_01863900	MBS	CAACTG	504	drought-inducibility
CKAN_01863900	GCN4_motif	TGAGTCA	892	endosperm expression
CKAN_01863900	GCN4_motif	TGAGTCA	1815	endosperm expression
CKAN_01863900	GATA-motif	AAGGATAAGG	1189	light responsive element
CKAN_01863900	CAT-box	GCCACT	349	meristem expression
CKAN_01863900	CAT-box	GCCACT	789	meristem expression
CKAN_01863900	CGTCA-motif	CGTCA	228	MeJA-responsiveness
CKAN_01863900	CGTCA-motif	CGTCA	328	MeJA-responsiveness
CKAN_01863900	CGTCA-motif	CGTCA	401	MeJA-responsiveness
CKAN_01863900	G-box	CACGTC	970	light responsive element
CKAN_01863900	G-box	CACGAC	1873	light responsive element
CKAN_01863900	GC-motif	CCCCCG	472	anoxic specific inducibility
CKAN_01863900	ABRE	ACGTG	971	abscisic acid responsiveness
CKAN_01863900	LTR	CCGAAA	873	low-temperature responsiveness
CKAN_01863900	GT1-motif	GGTTAA	421	light responsive element
CKAN_01863900	GT1-motif	GGTTAA	839	light responsive element
CKAN_01863900	GARE-motif	TCTGTTG	567	gibberellin-responsive element
CKAN_01863900	I-box	gGATAAGGTG	926	light responsive element
CKAN_01863900	TGA-element	AACGAC	223	auxin responsiveness
CKAN_01863900	TCA-element	CCATCTTTTT	488	salicylic acid responsiveness
CKAN_01950800	AT-rich sequence	TAAAATACT	450	maximal elicitor-mediated activation
CKAN_01950800	TCT-motif	TCTTAC	1207	light responsive element
CKAN_01950800	TCT-motif	TCTTAC	1357	light responsive element
CKAN_01950800	TCT-motif	TCTTAC	1497	light responsive element
CKAN_01950800	LTR	CCGAAA	706	low-temperature responsiveness
CKAN_01950800	LTR	CCGAAA	1962	low-temperature responsiveness
CKAN_01950800	GT1-motif	GGTTAA	1886	light responsive element
CKAN_01950800	MBS	CAACTG	1285	drought-inducibility
CKAN_01950800	chs-CMA2a	TCACTTGA	72	light responsive element
CKAN_01950800	chs-CMA2a	TCACTTGA	556	light responsive element
CKAN_01950800	G-box	TACGTG	1164	light responsive element
CKAN_01950800	ARE	AAACCA	183	anaerobic induction
CKAN_01950800	ABRE	ACGTG	1164	abscisic acid responsiveness
CKAN_01950800	ABRE	AACCCGG	1985	abscisic acid responsiveness
CKAN_01950800	P-box	CCTTTTG	116	gibberellin-responsive element
CKAN_01950800	P-box	CCTTTTG	865	gibberellin-responsive element
CKAN_01950800	P-box	CCTTTTG	1374	gibberellin-responsive element
CKAN_01950800	CAT-box	GCCACT	384	meristem expression
CKAN_01950800	CAT-box	GCCACT	816	meristem expression
CKAN_01950800	CAT-box	GCCACT	1069	meristem expression
CKAN_01950800	Box 4	ATTAAT	218	light responsive element
CKAN_02397400	P-box	CCTTTTG	1780	gibberellin-responsive element
CKAN_02397400	CAT-box	GCCACT	1849	meristem expression
CKAN_02397400	TCA-element	TCAGAAGAGG	353	salicylic acid responsiveness
CKAN_02397400	L-box	ATCCCACCTAC	1199	light responsive element
CKAN_02397400	MBSI	aaaAaaC(G/C)GTTA	584	flavonoid biosynthetic genes regulation
CKAN_02397400	TC-rich repeats	GTTTTCTTAC	1104	defense and stress responsiveness
CKAN_02397400	TCT-motif	TCTTAC	1544	light responsive element
CKAN_02397400	TCT-motif	TCTTAC	1905	light responsive element
CKAN_02397400	LTR	CCGAAA	1116	low-temperature responsiveness
CKAN_02397400	LTR	CCGAAA	1520	low-temperature responsiveness
CKAN_02397400	GT1-motif	GGTTAAT	591	light responsive element
CKAN_02397400	GT1-motif	GGTTAA	1453	light responsive element
CKAN_02397400	O2-site	GATGACATGG	1548	zein metabolism regulation
CKAN_02397400	ARE	AAACCA	244	anaerobic induction
CKAN_02526100	AE-box	AGAAACAA	1631	light responsive element
CKAN_02526100	AE-box	AGAAACAA	1981	light responsive element
CKAN_02526100	chs-CMA1a	TTACTTAA	1411	light responsive element
CKAN_02526100	I-box	gGATAAGGTG	1016	light responsive element
CKAN_02526100	I-box	AAGATAAGGCT	1329	light responsive element
CKAN_02526100	I-box	AGATAAGG	1330	light responsive element
CKAN_02526100	GATA-motif	AAGGATAAGG	1014	light responsive element
CKAN_02526100	GATA-motif	AAGATAAGATT	1804	light responsive element
CKAN_02526100	CAT-box	GCCACT	612	meristem expression
CKAN_02526100	P-box	CCTTTTG	617	gibberellin-responsive element
CKAN_02526100	G-Box	CACGTG	1478	light responsive element
CKAN_02526100	CGTCA-motif	CGTCA	1251	MeJA-responsiveness
CKAN_02526100	Box 4	ATTAAT	529	light responsive element
CKAN_02526100	LAMP-element	CCTTATCCA	1015	light responsive element
CKAN_02526100	G-box	GCCACGTGGA	608	light responsive element
CKAN_02526100	G-box	GCCACGTGGA	1476	light responsive element
CKAN_02526100	G-box	CACGTG	1478	light responsive element
CKAN_02526100	ARE	AAACCA	1191	anaerobic induction
CKAN_02526100	ABRE	CACGTG	1478	abscisic acid responsiveness
CKAN_02526100	ABRE	ACGTG	1479	abscisic acid responsiveness
CKAN_02526100	Sp1	GGGCGG	783	light responsive element
CKAN_02526100	TGACG-motif	TGACG	1251	MeJA-responsiveness
CKAN_02526100	chs-CMA2a	TCACTTGA	765	light responsive element
CKAN_02526100	TCCC-motif	TCTCCCT	745	light responsive element
CKAN_02530200	Box 4	ATTAAT	107	light responsive element
CKAN_02530200	G-Box	CACGTG	1590	light responsive element
CKAN_02530200	AACA_motif	TAACAAACTCCA	1171	endosperm expression
CKAN_02530200	TCA-element	CCATCTTTTT	1973	salicylic acid responsiveness
CKAN_02530200	ABRE	ACGTG	1075	abscisic acid responsiveness
CKAN_02530200	ABRE	CGTACGTGCA	1407	abscisic acid responsiveness
CKAN_02530200	ABRE	ACGTG	1410	abscisic acid responsiveness
CKAN_02530200	ABRE	CGCACGTGTC	1588	abscisic acid responsiveness
CKAN_02530200	ABRE	CACGTG	1590	abscisic acid responsiveness
CKAN_02530200	ABRE	ACGTG	1591	abscisic acid responsiveness
CKAN_02530200	ARE	AAACCA	362	anaerobic induction
CKAN_02530200	G-box	TACGTG	1075	light responsive element
CKAN_02530200	G-box	CACGTC	1409	light responsive element
CKAN_02530200	G-box	CACGTG	1590	light responsive element
CKAN_02530200	MBS	CAACTG	163	drought-inducibility
CKAN_02530200	TCCC-motif	TCTCCCT	72	light responsive element
CKAN_02530200	GT1-motif	GGTTAA	253	light responsive element
CKAN_02530200	GT1-motif	GGTTAA	1025	light responsive element
CKAN_02530200	TATC-box	TATCCCA	1767	gibberellin-responsive element
CKAN_02530200	TC-rich repeats	GTTTTCTTAC	1575	defense and stress responsiveness
CKAN_02767900	ARE	AAACCA	1356	anaerobic induction
CKAN_02767900	ABRE	ACGTG	1738	abscisic acid responsiveness
CKAN_02767900	Gap-box	CAAATGAA(A/G)A	1222	light responsive element
CKAN_02767900	O2-site	GATGATGTGG	223	zein metabolism regulation
CKAN_02767900	LAMP-element	CTTTATCA	1413	light responsive element
CKAN_02767900	MSA-like	TCAAACGGT	74	cell cycle regulation
CKAN_02767900	G-box	CACGAC	1617	light responsive element
CKAN_02767900	G-box	TACGTG	1737	light responsive element
CKAN_02767900	TATC-box	TATCCCA	326	gibberellin-responsive element
CKAN_02767900	LTR	CCGAAA	152	low-temperature responsiveness
CKAN_02767900	TCCC-motif	TCTCCCT	497	light responsive element
CKAN_02767900	TCCC-motif	TCTCCCT	1598	light responsive element
CKAN_02767900	TCCC-motif	TCTCCCT	1633	light responsive element
CKAN_02767900	MBS	CAACTG	1173	drought-inducibility
CKAN_02767900	TCT-motif	TCTTAC	147	light responsive element
CKAN_02767900	TCT-motif	TCTTAC	314	light responsive element
CKAN_02767900	TCT-motif	TCTTAC	360	light responsive element
CKAN_02767900	TGACG-motif	TGACG	703	MeJA-responsiveness
CKAN_02767900	TGACG-motif	TGACG	738	MeJA-responsiveness
CKAN_02767900	TGACG-motif	TGACG	787	MeJA-responsiveness
CKAN_02767900	TC-rich repeats	GTTTTCTTAC	360	defense and stress responsiveness
CKAN_02767900	GCN4_motif	TGAGTCA	1058	endosperm expression
CKAN_02767900	CGTCA-motif	CGTCA	703	MeJA-responsiveness
CKAN_02767900	CGTCA-motif	CGTCA	738	MeJA-responsiveness
CKAN_02767900	CGTCA-motif	CGTCA	787	MeJA-responsiveness
CKAN_02767900	TGA-element	AACGAC	1853	auxin responsiveness
FvH4_1g08440.t1	LTR	CCGAAA	1352	low-temperature responsiveness
FvH4_1g08440.t1	TCCC-motif	TCTCCCT	346	light responsive element
FvH4_1g08440.t1	Unnamed_1	GGATTTTACAGT	1788	phytochrome down-regulation expression
FvH4_1g08440.t1	MBS	CAACTG	682	drought-inducibility
FvH4_1g08440.t1	LAMP-element	CTTTATCA	1207	light responsive element
FvH4_1g08440.t1	LAMP-element	CTTTATCA	1571	light responsive element
FvH4_1g08440.t1	G-box	CACGAC	839	light responsive element
FvH4_1g08440.t1	G-box	TACGTG	1709	light responsive element
FvH4_1g08440.t1	ARE	AAACCA	539	anaerobic induction
FvH4_1g08440.t1	ARE	AAACCA	665	anaerobic induction
FvH4_1g08440.t1	ABRE	ACGTG	1710	abscisic acid responsiveness
FvH4_1g08440.t1	CAT-box	GCCACT	1063	meristem expression
FvH4_1g08440.t1	P-box	CCTTTTG	1269	gibberellin-responsive element
FvH4_1g08440.t1	Box 4	ATTAAT	1017	light responsive element
FvH4_1g08440.t1	AE-box	AGAAACAA	1224	light responsive element
FvH4_1g18220.t1	GCN4_motif	TGAGTCA	299	endosperm expression
FvH4_1g18220.t1	Box 4	ATTAAT	389	light responsive element
FvH4_1g18220.t1	CGTCA-motif	CGTCA	813	MeJA-responsiveness
FvH4_1g18220.t1	CGTCA-motif	CGTCA	1956	MeJA-responsiveness
FvH4_1g18220.t1	G-Box	CACGTG	671	light responsive element
FvH4_1g18220.t1	TCA-element	CCATCTTTTT	1475	salicylic acid responsiveness
FvH4_1g18220.t1	TGA-element	AACGAC	658	auxin responsiveness
FvH4_1g18220.t1	TGA-element	AACGAC	756	auxin responsiveness
FvH4_1g18220.t1	ABRE	CACGTG	671	abscisic acid responsiveness
FvH4_1g18220.t1	ABRE	ACGTG	672	abscisic acid responsiveness
FvH4_1g18220.t1	O2-site	GTTGACGTGA	432	zein metabolism regulation
FvH4_1g18220.t1	ARE	AAACCA	1904	anaerobic induction
FvH4_1g18220.t1	G-box	CACGAC	435	light responsive element
FvH4_1g18220.t1	G-box	CACGTG	671	light responsive element
FvH4_1g18220.t1	MBS	CAACTG	1096	drought-inducibility
FvH4_1g18220.t1	GT1-motif	GGTTAA	1444	light responsive element
FvH4_1g18220.t1	TCT-motif	TCTTAC	235	light responsive element
FvH4_1g18220.t1	TGACG-motif	TGACG	813	MeJA-responsiveness
FvH4_1g18220.t1	TGACG-motif	TGACG	1956	MeJA-responsiveness
FvH4_1g18220.t1	Sp1	GGGCGG	1482	light responsive element
FvH4_2g32670.t1	O2-site	GATGA(C/T)(A/G)TG(A/G)	689	zein metabolism regulation
FvH4_2g32670.t1	ABRE	CACGTG	992	abscisic acid responsiveness
FvH4_2g32670.t1	ABRE	ACGTG	993	abscisic acid responsiveness
FvH4_2g32670.t1	ARE	AAACCA	1854	anaerobic induction
FvH4_2g32670.t1	G-box	CACGTG	992	light responsive element
FvH4_2g32670.t1	G-box	CACGAC	1424	light responsive element
FvH4_2g32670.t1	MBS	CAACTG	432	drought-inducibility
FvH4_2g32670.t1	LTR	CCGAAA	395	low-temperature responsiveness
FvH4_2g32670.t1	TC-rich repeats	GTTTTCTTAC	521	defense and stress responsiveness
FvH4_2g32670.t1	GATA-motif	GATAGGA	1821	light responsive element
FvH4_2g32670.t1	GCN4_motif	TGAGTCA	1553	endosperm expression
FvH4_2g32670.t1	AE-box	AGAAACTT	1108	light responsive element
FvH4_2g32670.t1	Box 4	ATTAAT	1128	light responsive element
FvH4_2g32670.t1	Box 4	ATTAAT	1411	light responsive element
FvH4_2g32670.t1	G-Box	CACGTG	992	light responsive element
FvH4_2g32670.t1	AuxRR-core	GGTCCAT	1132	auxin responsiveness
FvH4_3g03760.t1	AE-box	AGAAACAA	1138	light responsive element
FvH4_3g03760.t1	MRE	AACCTAA	1527	light responsive element
FvH4_3g03760.t1	ATCT-motif	AATCTAATCC	1655	light responsive element
FvH4_3g03760.t1	Box 4	ATTAAT	391	light responsive element
FvH4_3g03760.t1	CGTCA-motif	CGTCA	553	MeJA-responsiveness
FvH4_3g03760.t1	AuxRR-core	GGTCCAT	849	auxin responsiveness
FvH4_3g03760.t1	G-Box	CACGTT	107	light responsive element
FvH4_3g03760.t1	G-box	TACGTG	37	light responsive element
FvH4_3g03760.t1	G-box	TAAACGTG	107	light responsive element
FvH4_3g03760.t1	G-box	CACGTC	554	light responsive element
FvH4_3g03760.t1	ABRE	ACGTG	37	abscisic acid responsiveness
FvH4_3g03760.t1	ABRE	ACGTG	107	abscisic acid responsiveness
FvH4_3g03760.t1	ABRE	ACGTG	555	abscisic acid responsiveness
FvH4_3g03760.t1	GC-motif	CCCCCG	194	anoxic specific inducibility
FvH4_3g03760.t1	ARE	AAACCA	495	anaerobic induction
FvH4_3g03760.t1	ARE	AAACCA	1191	anaerobic induction
FvH4_3g03760.t1	TGACG-motif	TGACG	553	MeJA-responsiveness
FvH4_3g03760.t1	MBS	CAACTG	695	drought-inducibility
FvH4_3g03760.t1	GT1-motif	GGTTAA	1046	light responsive element
FvH4_3g03760.t1	GT1-motif	GGTTAAT	1568	light responsive element
FvH4_3g03760.t1	GT1-motif	GGTTAA	1569	light responsive element
FvH4_5g10750.t1	CGTCA-motif	CGTCA	36	MeJA-responsiveness
FvH4_5g10750.t1	CGTCA-motif	CGTCA	1547	MeJA-responsiveness
FvH4_5g10750.t1	Box 4	ATTAAT	272	light responsive element
FvH4_5g10750.t1	Box 4	ATTAAT	1154	light responsive element
FvH4_5g10750.t1	Box 4	ATTAAT	1348	light responsive element
FvH4_5g10750.t1	P-box	CCTTTTG	651	gibberellin-responsive element
FvH4_5g10750.t1	P-box	CCTTTTG	1939	gibberellin-responsive element
FvH4_5g10750.t1	ARE	AAACCA	41	anaerobic induction
FvH4_5g10750.t1	ARE	AAACCA	888	anaerobic induction
FvH4_5g10750.t1	ARE	AAACCA	952	anaerobic induction
FvH4_5g10750.t1	ARE	AAACCA	1641	anaerobic induction
FvH4_5g10750.t1	ABRE	ACGTG	1027	abscisic acid responsiveness
FvH4_5g10750.t1	G-box	TACGTG	1027	light responsive element
FvH4_5g10750.t1	G-box	CACGAC	1706	light responsive element
FvH4_5g10750.t1	LTR	CCGAAA	1448	low-temperature responsiveness
FvH4_5g10750.t1	GT1-motif	GGTTAAT	1339	light responsive element
FvH4_5g10750.t1	GT1-motif	GGTTAA	1340	light responsive element
FvH4_5g10750.t1	MBS	CAACTG	1070	drought-inducibility
FvH4_5g10750.t1	chs-CMA2a	TCACTTGA	370	light responsive element
FvH4_5g10750.t1	TCCC-motif	TCTCCCT	1367	light responsive element
FvH4_5g10750.t1	TGACG-motif	TGACG	36	MeJA-responsiveness
FvH4_5g10750.t1	TGACG-motif	TGACG	1547	MeJA-responsiveness
FvH4_5g10750.t1	TCT-motif	TCTTAC	979	light responsive element
FvH4_5g23900.t1	ARE	AAACCA	96	anaerobic induction
FvH4_5g23900.t1	ARE	AAACCA	1085	anaerobic induction
FvH4_5g23900.t1	ARE	AAACCA	1094	anaerobic induction
FvH4_5g23900.t1	ABRE	CACGTG	616	abscisic acid responsiveness
FvH4_5g23900.t1	ABRE	ACGTG	617	abscisic acid responsiveness
FvH4_5g23900.t1	ABRE	ACGTG	894	abscisic acid responsiveness
FvH4_5g23900.t1	ABRE	ACGTG	1796	abscisic acid responsiveness
FvH4_5g23900.t1	G-box	CACGTG	616	light responsive element
FvH4_5g23900.t1	G-box	CCACGTAA	892	light responsive element
FvH4_5g23900.t1	G-box	TACGTG	893	light responsive element
FvH4_5g23900.t1	G-box	CACGTC	1796	light responsive element
FvH4_5g23900.t1	circadian	CAAAGATATC	471	circadian control
FvH4_5g23900.t1	MBS	CAACTG	922	drought-inducibility
FvH4_5g23900.t1	MBS	CAACTG	1041	drought-inducibility
FvH4_5g23900.t1	chs-CMA2a	TCACTTGA	1944	light responsive element
FvH4_5g23900.t1	TGACG-motif	TGACG	141	MeJA-responsiveness
FvH4_5g23900.t1	TCT-motif	TCTTAC	395	light responsive element
FvH4_5g23900.t1	I-box	cCATATCCAAT	304	light responsive element
FvH4_5g23900.t1	GCN4_motif	TGAGTCA	1949	endosperm expression
FvH4_5g23900.t1	GATA-motif	GATAGGA	421	light responsive element
FvH4_5g23900.t1	3-AF1 binding site	TAAGAGAGGAA	1624	light responsive element
FvH4_5g23900.t1	G-Box	CACGTG	616	light responsive element
FvH4_5g23900.t1	CGTCA-motif	CGTCA	141	MeJA-responsiveness
FvH4_6g06290.t1	GC-motif	CCCCCG	1551	anoxic specific inducibility
FvH4_6g06290.t1	GA-motif	ATAGATAA	542	light responsive element
FvH4_6g06290.t1	GARE-motif	TCTGTTG	1852	gibberellin-responsive element
FvH4_6g06290.t1	MBS	CAACTG	1054	drought-inducibility
FvH4_6g06290.t1	GT1-motif	GGTTAA	1154	light responsive element
FvH4_6g06290.t1	GT1-motif	GGTTAA	1625	light responsive element
FvH4_6g06290.t1	TCT-motif	TCTTAC	295	light responsive element
FvH4_6g06290.t1	TGACG-motif	TGACG	475	MeJA-responsiveness
FvH4_6g06290.t1	TGACG-motif	TGACG	1749	MeJA-responsiveness
FvH4_6g06290.t1	Sp1	GGGCGG	1554	light responsive element
FvH4_6g06290.t1	MRE	AACCTAA	1773	light responsive element
FvH4_6g06290.t1	MRE	AACCTAA	1869	light responsive element
FvH4_6g06290.t1	I-box	GTATAAGGCC	559	light responsive element
FvH4_6g06290.t1	I-box	cCATATCCAAT	1606	light responsive element
FvH4_6g06290.t1	GATA-motif	GATAGGA	650	light responsive element
FvH4_6g06290.t1	sbp-CMA1c	CTTTATCTCTTCCA	688	light responsive element
FvH4_6g06290.t1	Box 4	ATTAAT	701	light responsive element
FvH4_6g06290.t1	Box 4	ATTAAT	861	light responsive element
FvH4_6g06290.t1	Box 4	ATTAAT	1492	light responsive element
FvH4_6g06290.t1	CGTCA-motif	CGTCA	475	MeJA-responsiveness
FvH4_6g06290.t1	CGTCA-motif	CGTCA	1749	MeJA-responsiveness
FvH4_6g06290.t1	ACE	GACACGTATG	371	light responsive element
FvH4_6g06290.t1	TGA-element	AACGAC	853	auxin responsiveness
FvH4_6g06290.t1	P-box	CCTTTTG	920	gibberellin-responsive element
FvH4_6g18130.t1	chs-CMA2a	TCACTTGA	1160	light responsive element
FvH4_6g18130.t1	MBS	CAACTG	1703	drought-inducibility
FvH4_6g18130.t1	GT1-motif	GGTTAAT	1390	light responsive element
FvH4_6g18130.t1	GT1-motif	GGTTAA	1391	light responsive element
FvH4_6g18130.t1	LTR	CCGAAA	982	low-temperature responsiveness
FvH4_6g18130.t1	LTR	CCGAAA	1257	low-temperature responsiveness
FvH4_6g18130.t1	TCT-motif	TCTTAC	1304	light responsive element
FvH4_6g18130.t1	TC-rich repeats	GTTTTCTTAC	1143	defense and stress responsiveness
FvH4_6g18130.t1	TGACG-motif	TGACG	1026	MeJA-responsiveness
FvH4_6g18130.t1	TGACG-motif	TGACG	1180	MeJA-responsiveness
FvH4_6g18130.t1	ABRE	ACGTG	266	abscisic acid responsiveness
FvH4_6g18130.t1	ABRE	CGTACGTGCA	548	abscisic acid responsiveness
FvH4_6g18130.t1	ABRE	ACGTG	551	abscisic acid responsiveness
FvH4_6g18130.t1	ABRE	ACGTG	580	abscisic acid responsiveness
FvH4_6g18130.t1	O2-site	GATGA(C/T)(A/G)TG(A/G)	568	zein metabolism regulation
FvH4_6g18130.t1	O2-site	GATGA(C/T)(A/G)TG(A/G)	1484	zein metabolism regulation
FvH4_6g18130.t1	ARE	AAACCA	145	anaerobic induction
FvH4_6g18130.t1	ARE	AAACCA	1227	anaerobic induction
FvH4_6g18130.t1	ARE	AAACCA	1547	anaerobic induction
FvH4_6g18130.t1	ARE	AAACCA	1760	anaerobic induction
FvH4_6g18130.t1	ARE	AAACCA	1950	anaerobic induction
FvH4_6g18130.t1	G-box	TACGTG	550	light responsive element
FvH4_6g18130.t1	AAAC-motif	CAATCAAAACCT	628	light responsive element
FvH4_6g18130.t1	CGTCA-motif	CGTCA	1026	MeJA-responsiveness
FvH4_6g18130.t1	CGTCA-motif	CGTCA	1180	MeJA-responsiveness
FvH4_6g18130.t1	G-Box	CACGTT	265	light responsive element
FvH4_6g18130.t1	G-Box	CACGTT	580	light responsive element
FvH4_6g18130.t1	TGA-element	AACGAC	614	auxin responsiveness
FvH4_6g18130.t1	TGA-element	AACGAC	1048	auxin responsiveness
FvH4_6g18130.t1	RY-element	CATGCATG	682	seed-specific regulation
FvH4_6g18130.t1	3-AF1 binding site	TAAGAGAGGAA	730	light responsive element
FvH4_6g18130.t1	MRE	AACCTAA	1343	light responsive element
FvH4_6g18130.t1	MRE	AACCTAA	1506	light responsive element
FvH4_6g18130.t1	GATA-motif	AAGGATAAGG	1925	light responsive element
FvH4_6g18130.t1	chs-CMA1a	TTACTTAA	1516	light responsive element
FvH4_6g18130.t1	AE-box	AGAAACAA	1231	light responsive element
FvH4_6g18130.t1	AE-box	AGAAACTT	1267	light responsive element
FvH4_6g22070.t1	ARE	AAACCA	370	anaerobic induction
FvH4_6g22070.t1	ARE	AAACCA	455	anaerobic induction
FvH4_6g22070.t1	ARE	AAACCA	1491	anaerobic induction
FvH4_6g22070.t1	ABRE	ACGTG	768	abscisic acid responsiveness
FvH4_6g22070.t1	ABRE	ACGTG	1413	abscisic acid responsiveness
FvH4_6g22070.t1	ABRE	CGCACGTGTC	1801	abscisic acid responsiveness
FvH4_6g22070.t1	ABRE	CACGTG	1803	abscisic acid responsiveness
FvH4_6g22070.t1	ABRE	ACGTG	1804	abscisic acid responsiveness
FvH4_6g22070.t1	ABRE	AACCCGG	1965	abscisic acid responsiveness
FvH4_6g22070.t1	G-box	TACGTG	768	light responsive element
FvH4_6g22070.t1	G-box	CACGTG	1803	light responsive element
FvH4_6g22070.t1	GT1-motif	GGTTAAT	693	light responsive element
FvH4_6g22070.t1	GARE-motif	TCTGTTG	1917	gibberellin-responsive element
FvH4_6g22070.t1	circadian	CAAAGATATC	1340	circadian control
FvH4_6g22070.t1	Sp1	GGGCGG	1107	light responsive element
FvH4_6g22070.t1	Sp1	GGGCGG	1111	light responsive element
FvH4_6g22070.t1	Sp1	GGGCGG	1115	light responsive element
FvH4_6g22070.t1	Sp1	GGGCGG	1119	light responsive element
FvH4_6g22070.t1	TCT-motif	TCTTAC	273	light responsive element
FvH4_6g22070.t1	TCT-motif	TCTTAC	1128	light responsive element
FvH4_6g22070.t1	TGACG-motif	TGACG	896	MeJA-responsiveness
FvH4_6g22070.t1	TC-rich repeats	ATTCTCTAAC	1723	defense and stress responsiveness
FvH4_6g22070.t1	MRE	AACCTAA	381	light responsive element
FvH4_6g22070.t1	I-box	cGATAAGGCG	1732	light responsive element
FvH4_6g22070.t1	GATA-motif	GATAGGG	1135	light responsive element
FvH4_6g22070.t1	G-Box	CACGTT	1412	light responsive element
FvH4_6g22070.t1	G-Box	CACGTG	1803	light responsive element
FvH4_6g22070.t1	CGTCA-motif	CGTCA	896	MeJA-responsiveness
FvH4_6g22070.t1	TCA-element	CCATCTTTTT	1642	salicylic acid responsiveness
FvH4_6g34730.t1	ARE	AAACCA	659	anaerobic induction
FvH4_6g34730.t1	ARE	AAACCA	804	anaerobic induction
FvH4_6g34730.t1	ARE	AAACCA	951	anaerobic induction
FvH4_6g34730.t1	ARE	AAACCA	966	anaerobic induction
FvH4_6g34730.t1	ARE	AAACCA	1477	anaerobic induction
FvH4_6g34730.t1	ARE	AAACCA	1535	anaerobic induction
FvH4_6g34730.t1	ARE	AAACCA	1920	anaerobic induction
FvH4_6g34730.t1	ABRE	ACGTG	861	abscisic acid responsiveness
FvH4_6g34730.t1	ABRE	ACGTG	963	abscisic acid responsiveness
FvH4_6g34730.t1	ABRE	CGCACGTGTC	1085	abscisic acid responsiveness
FvH4_6g34730.t1	ABRE	CACGTG	1703	abscisic acid responsiveness
FvH4_6g34730.t1	ABRE	ACGTG	1704	abscisic acid responsiveness
FvH4_6g34730.t1	G-box	CACGAC	728	light responsive element
FvH4_6g34730.t1	G-box	TACGTG	861	light responsive element
FvH4_6g34730.t1	G-box	CACGTC	962	light responsive element
FvH4_6g34730.t1	G-box	CACGTG	1703	light responsive element
FvH4_6g34730.t1	GT1-motif	GGTTAAT	1036	light responsive element
FvH4_6g34730.t1	TATC-box	TATCCCA	809	gibberellin-responsive element
FvH4_6g34730.t1	LTR	CCGAAA	956	low-temperature responsiveness
FvH4_6g34730.t1	LTR	CCGAAA	1053	low-temperature responsiveness
FvH4_6g34730.t1	TGACG-motif	TGACG	1112	MeJA-responsiveness
FvH4_6g34730.t1	TGACG-motif	TGACG	1163	MeJA-responsiveness
FvH4_6g34730.t1	AE-box	AGAAACAA	565	light responsive element
FvH4_6g34730.t1	CAG-motif	GAAAGGCAGAC	420	light responsive element
FvH4_6g34730.t1	AuxRR-core	GGTCCAT	1230	auxin responsiveness
FvH4_6g34730.t1	AuxRR-core	GGTCCAT	1485	auxin responsiveness
FvH4_6g34730.t1	G-Box	CACGTG	1703	light responsive element
FvH4_6g34730.t1	Box 4	ATTAAT	1267	light responsive element
FvH4_6g34730.t1	CGTCA-motif	CGTCA	1112	MeJA-responsiveness
FvH4_6g34730.t1	CGTCA-motif	CGTCA	1163	MeJA-responsiveness
FvH4_6g34730.t1	TCA-element	CCATCTTTTT	1840	salicylic acid responsiveness
FvH4_6g34730.t1	P-box	CCTTTTG	1131	gibberellin-responsive element
FvH4_6g34730.t1	TGA-element	AACGAC	1152	auxin responsiveness
FvH4_7g12130.t1	TCA-element	TCAGAAGAGG	198	salicylic acid responsiveness
FvH4_7g12130.t1	G-Box	CACGTT	1190	light responsive element
FvH4_7g12130.t1	CGTCA-motif	CGTCA	568	MeJA-responsiveness
FvH4_7g12130.t1	chs-CMA1a	TTACTTAA	1065	light responsive element
FvH4_7g12130.t1	I-box	GTATAAGGCC	265	light responsive element
FvH4_7g12130.t1	TGA-box	TGACGTAA	568	auxin responsiveness
FvH4_7g12130.t1	TGACG-motif	TGACG	568	MeJA-responsiveness
FvH4_7g12130.t1	TCT-motif	TCTTAC	1894	light responsive element
FvH4_7g12130.t1	LTR	CCGAAA	1133	low-temperature responsiveness
FvH4_7g12130.t1	GT1-motif	GGTTAA	1121	light responsive element
FvH4_7g12130.t1	GT1-motif	GGTTAA	1250	light responsive element
FvH4_7g12130.t1	GT1-motif	GGTTAAT	1428	light responsive element
FvH4_7g12130.t1	GT1-motif	GGTTAA	1429	light responsive element
FvH4_7g12130.t1	G-box	CACGAC	1492	light responsive element
FvH4_7g12130.t1	G-box	CACGTC	1550	light responsive element
FvH4_7g12130.t1	ARE	AAACCA	989	anaerobic induction
FvH4_7g12130.t1	O2-site	GATGA(C/T)(A/G)TG(A/G)	239	zein metabolism regulation
FvH4_7g12130.t1	ABRE	ACGTG	1191	abscisic acid responsiveness
FvH4_7g12130.t1	ABRE	GACACGTACGT	1547	abscisic acid responsiveness
FvH4_7g12130.t1	ABRE	CGCACGTGTC	1548	abscisic acid responsiveness
FvH4_7g12130.t1	ABRE	ACGTG	1551	abscisic acid responsiveness
FvH4_7g14880.t1	chs-CMA1a	TTACTTAA	1372	light responsive element
FvH4_7g14880.t1	GATA-motif	AAGGATAAGG	627	light responsive element
FvH4_7g14880.t1	GCN4_motif	TGAGTCA	1625	endosperm expression
FvH4_7g14880.t1	CAT-box	GCCACT	1264	meristem expression
FvH4_7g14880.t1	CGTCA-motif	CGTCA	490	MeJA-responsiveness
FvH4_7g14880.t1	CGTCA-motif	CGTCA	614	MeJA-responsiveness
FvH4_7g14880.t1	CGTCA-motif	CGTCA	1092	MeJA-responsiveness
FvH4_7g14880.t1	Box 4	ATTAAT	789	light responsive element
FvH4_7g14880.t1	ARE	AAACCA	108	anaerobic induction
FvH4_7g14880.t1	ARE	AAACCA	241	anaerobic induction
FvH4_7g14880.t1	ARE	AAACCA	304	anaerobic induction
FvH4_7g14880.t1	ARE	AAACCA	573	anaerobic induction
FvH4_7g14880.t1	ARE	AAACCA	807	anaerobic induction
FvH4_7g14880.t1	TGACG-motif	TGACG	490	MeJA-responsiveness
FvH4_7g14880.t1	TGACG-motif	TGACG	614	MeJA-responsiveness
FvH4_7g14880.t1	TGACG-motif	TGACG	1092	MeJA-responsiveness
FvH4_7g14880.t1	MBS	CAACTG	927	drought-inducibility
FvH4_7g14880.t1	MBS	CAACTG	1026	drought-inducibility
FvH4_7g14880.t1	TGA-element	AACGAC	910	auxin responsiveness
FvH4_7g14880.t1	HD-Zip 1	CAAT(A/T)ATTG	1110	differentiation of the palisade mesophyll cells
FvH4_7g14880.t1	TCA-element	CCATCTTTTT	1586	salicylic acid responsiveness
FvH4_7g14880.t1	LAMP-element	CTTTATCA	1102	light responsive element
FvH4_7g14880.t1	G-box	CACGTC	95	light responsive element
FvH4_7g14880.t1	G-box	TACGTG	775	light responsive element
FvH4_7g14880.t1	ABRE	ACGTG	95	abscisic acid responsiveness
FvH4_7g14880.t1	ABRE	ACGTG	775	abscisic acid responsiveness
FvH4_7g14880.t1	TC-rich repeats	GTTTTCTTAC	1129	defense and stress responsiveness
FvH4_7g14880.t1	TC-rich repeats	ATTCTCTAAC	1924	defense and stress responsiveness
FvH4_7g14880.t1	TATC-box	TATCCCA	821	gibberellin-responsive element
FvH4_7g14880.t1	TATC-box	TATCCCA	1776	gibberellin-responsive element
FvH4_7g14880.t1	GT1-motif	GGTTAA	416	light responsive element
FvH4_7g14880.t1	GT1-motif	GGTTAA	983	light responsive element
FvH4_7g14980.t1	AT-rich sequence	TAAAATACT	1501	maximal elicitor-mediated activation
FvH4_7g14980.t1	TGACG-motif	TGACG	671	MeJA-responsiveness
FvH4_7g14980.t1	TGACG-motif	TGACG	1137	MeJA-responsiveness
FvH4_7g14980.t1	TC-rich repeats	GTTTTCTTAC	634	defense and stress responsiveness
FvH4_7g14980.t1	GT1-motif	GCGGTAATT	622	light responsive element
FvH4_7g14980.t1	GT1-motif	GGTTAA	765	light responsive element
FvH4_7g14980.t1	chs-Unit 1 m1	ACCTAACCCGG	268	light responsive element
FvH4_7g14980.t1	G-box	CACGTC	669	light responsive element
FvH4_7g14980.t1	G-box	TACGTG	1058	light responsive element
FvH4_7g14980.t1	G-box	CACGAC	1869	light responsive element
FvH4_7g14980.t1	ARE	AAACCA	1601	anaerobic induction
FvH4_7g14980.t1	ARE	AAACCA	1667	anaerobic induction
FvH4_7g14980.t1	O2-site	GATGATGTGG	668	zein metabolism regulation
FvH4_7g14980.t1	ABRE	ACGTG	669	abscisic acid responsiveness
FvH4_7g14980.t1	ABRE	GACACGTACGT	1055	abscisic acid responsiveness
FvH4_7g14980.t1	ABRE	CGCACGTGTC	1056	abscisic acid responsiveness
FvH4_7g14980.t1	ABRE	TACGTGTC	1058	abscisic acid responsiveness
FvH4_7g14980.t1	ABRE	ACGTG	1059	abscisic acid responsiveness
FvH4_7g14980.t1	CAT-box	GCCACT	781	meristem expression
FvH4_7g14980.t1	ACE	GACACGTATG	1056	light responsive element
FvH4_7g14980.t1	P-box	CCTTTTG	1269	gibberellin-responsive element
FvH4_7g14980.t1	CGTCA-motif	CGTCA	671	MeJA-responsiveness
FvH4_7g14980.t1	CGTCA-motif	CGTCA	1137	MeJA-responsiveness
FvH4_7g14980.t1	Box 4	ATTAAT	315	light responsive element
FvH4_7g14980.t1	Box 4	ATTAAT	1000	light responsive element
FvH4_7g14980.t1	GATA-motif	GATAGGA	1930	light responsive element
FvH4_7g14980.t1	MRE	AACCTAA	284	light responsive element
FvH4_7g32780.t1	G-box	CACGTC	744	light responsive element
FvH4_7g32780.t1	G-box	TACGTG	1017	light responsive element
FvH4_7g32780.t1	G-box	TACGTG	1106	light responsive element
FvH4_7g32780.t1	ABRE	ACGTG	744	abscisic acid responsiveness
FvH4_7g32780.t1	ABRE	ACGTG	822	abscisic acid responsiveness
FvH4_7g32780.t1	ABRE	CGCACGTGTC	1015	abscisic acid responsiveness
FvH4_7g32780.t1	ABRE	ACGTG	1018	abscisic acid responsiveness
FvH4_7g32780.t1	ABRE	ACGTG	1106	abscisic acid responsiveness
FvH4_7g32780.t1	O2-site	GATGATGTGG	534	zein metabolism regulation
FvH4_7g32780.t1	ARE	AAACCA	664	anaerobic induction
FvH4_7g32780.t1	ARE	AAACCA	1963	anaerobic induction
FvH4_7g32780.t1	TCT-motif	TCTTAC	295	light responsive element
FvH4_7g32780.t1	TCT-motif	TCTTAC	592	light responsive element
FvH4_7g32780.t1	TGACG-motif	TGACG	825	MeJA-responsiveness
FvH4_7g32780.t1	TGACG-motif	TGACG	853	MeJA-responsiveness
FvH4_7g32780.t1	TGACG-motif	TGACG	1238	MeJA-responsiveness
FvH4_7g32780.t1	Sp1	GGGCGG	570	light responsive element
FvH4_7g32780.t1	ATC-motif	AGTAATCT	1086	light responsive element
FvH4_7g32780.t1	circadian	CAAAGATATC	1765	circadian control
FvH4_7g32780.t1	TATC-box	TATCCCA	972	gibberellin-responsive element
FvH4_7g32780.t1	chs-CMA1a	TTACTTAA	1124	light responsive element
FvH4_7g32780.t1	AE-box	AGAAACTT	883	light responsive element
FvH4_7g32780.t1	I-box	cCATATCCAAT	1749	light responsive element
FvH4_7g32780.t1	GCN4_motif	TGAGTCA	1510	endosperm expression
FvH4_7g32780.t1	TGA-element	AACGAC	814	auxin responsiveness
FvH4_7g32780.t1	TGA-element	AACGAC	1329	auxin responsiveness
FvH4_7g32780.t1	P-box	CCTTTTG	557	gibberellin-responsive element
FvH4_7g32780.t1	P-box	CCTTTTG	791	gibberellin-responsive element
FvH4_7g32780.t1	P-box	CCTTTTG	1733	gibberellin-responsive element
FvH4_7g32780.t1	Box 4	ATTAAT	858	light responsive element
FvH4_7g32780.t1	CGTCA-motif	CGTCA	825	MeJA-responsiveness
FvH4_7g32780.t1	CGTCA-motif	CGTCA	853	MeJA-responsiveness
FvH4_7g32780.t1	CGTCA-motif	CGTCA	1238	MeJA-responsiveness
FvH4_7g32780.t1	AuxRR-core	GGTCCAT	767	auxin responsiveness
FvH4_7g32780.t1	AuxRR-core	GGTCCAT	1909	auxin responsiveness
FvH4_7g32780.t1	G-Box	CACGTT	821	light responsive element
FvH4_7g34250.t1	ARE	AAACCA	93	anaerobic induction
FvH4_7g34250.t1	ARE	AAACCA	927	anaerobic induction
FvH4_7g34250.t1	ARE	AAACCA	958	anaerobic induction
FvH4_7g34250.t1	ARE	AAACCA	1499	anaerobic induction
FvH4_7g34250.t1	ABRE	ACGTG	1044	abscisic acid responsiveness
FvH4_7g34250.t1	ABRE	ACGTG	1284	abscisic acid responsiveness
FvH4_7g34250.t1	G-box	CACGAC	650	light responsive element
FvH4_7g34250.t1	G-box	CACGTC	1043	light responsive element
FvH4_7g34250.t1	G-box	TACGTG	1284	light responsive element
FvH4_7g34250.t1	LTR	CCGAAA	1414	low-temperature responsiveness
FvH4_7g34250.t1	AT1-motif	AATTATTTTTTATT	462	light responsive element
FvH4_7g34250.t1	GT1-motif	GGTTAA	1552	light responsive element
FvH4_7g34250.t1	MBS	CAACTG	757	drought-inducibility
FvH4_7g34250.t1	GARE-motif	TCTGTTG	1788	gibberellin-responsive element
FvH4_7g34250.t1	TCCC-motif	TCTCCCT	1724	light responsive element
FvH4_7g34250.t1	TGACG-motif	TGACG	322	MeJA-responsiveness
FvH4_7g34250.t1	TGACG-motif	TGACG	1018	MeJA-responsiveness
FvH4_7g34250.t1	TGACG-motif	TGACG	1042	MeJA-responsiveness
FvH4_7g34250.t1	TGACG-motif	TGACG	1055	MeJA-responsiveness
FvH4_7g34250.t1	TCT-motif	TCTTAC	1295	light responsive element
FvH4_7g34250.t1	GCN4_motif	TGAGTCA	334	endosperm expression
FvH4_7g34250.t1	GCN4_motif	TGAGTCA	1333	endosperm expression
FvH4_7g34250.t1	GCN4_motif	TGAGTCA	1808	endosperm expression
FvH4_7g34250.t1	CGTCA-motif	CGTCA	322	MeJA-responsiveness
FvH4_7g34250.t1	CGTCA-motif	CGTCA	1018	MeJA-responsiveness
FvH4_7g34250.t1	CGTCA-motif	CGTCA	1042	MeJA-responsiveness
FvH4_7g34250.t1	CGTCA-motif	CGTCA	1055	MeJA-responsiveness
FvH4_7g34250.t1	Box 4	ATTAAT	469	light responsive element
FvH4_7g34250.t1	Box 4	ATTAAT	1961	light responsive element
FvH4_7g34250.t1	CAT-box	GCCACT	1970	meristem expression
LOC_Os02g28580.1	CAT-box	GCCACT	1783	meristem expression
LOC_Os02g28580.1	TCA-element	CCATCTTTTT	1130	salicylic acid responsiveness
LOC_Os02g28580.1	CGTCA-motif	CGTCA	1808	MeJA-responsiveness
LOC_Os02g28580.1	Box 4	ATTAAT	631	light responsive element
LOC_Os02g28580.1	I-box	GTATAAGGCC	120	light responsive element
LOC_Os02g28580.1	I-box	TGATAATGT	1380	light responsive element
LOC_Os02g28580.1	TC-rich repeats	ATTCTCTAAC	1455	defense and stress responsiveness
LOC_Os02g28580.1	TGA-box	TGACGTAA	1808	auxin responsiveness
LOC_Os02g28580.1	TGACG-motif	TGACG	1808	MeJA-responsiveness
LOC_Os02g28580.1	circadian	CAAAGATATC	367	circadian control
LOC_Os02g28580.1	MBS	CAACTG	70	drought-inducibility
LOC_Os02g28580.1	G-box	TAACACGTAG	830	light responsive element
LOC_Os02g28580.1	ARE	AAACCA	612	anaerobic induction
LOC_Os02g28580.1	ARE	AAACCA	1300	anaerobic induction
LOC_Os02g45570.1	CAT-box	GCCACT	960	meristem expression
LOC_Os02g45570.1	ACE	GACACGTATG	1697	light responsive element
LOC_Os02g45570.1	CGTCA-motif	CGTCA	696	MeJA-responsiveness
LOC_Os02g45570.1	CGTCA-motif	CGTCA	716	MeJA-responsiveness
LOC_Os02g45570.1	CGTCA-motif	CGTCA	1346	MeJA-responsiveness
LOC_Os02g45570.1	GATA-motif	AAGGATAAGG	481	light responsive element
LOC_Os02g45570.1	GATA-motif	AAGGATAAGG	1299	light responsive element
LOC_Os02g45570.1	TCT-motif	TCTTAC	1177	light responsive element
LOC_Os02g45570.1	TCT-motif	TCTTAC	1407	light responsive element
LOC_Os02g45570.1	TGACG-motif	TGACG	696	MeJA-responsiveness
LOC_Os02g45570.1	TGACG-motif	TGACG	716	MeJA-responsiveness
LOC_Os02g45570.1	TGACG-motif	TGACG	1346	MeJA-responsiveness
LOC_Os02g45570.1	MBS	CAACTG	1197	drought-inducibility
LOC_Os02g45570.1	ARE	AAACCA	1540	anaerobic induction
LOC_Os02g45570.1	TCA-element	CCATCTTTTT	1901	salicylic acid responsiveness
LOC_Os02g45570.1	TGA-element	AACGAC	1209	auxin responsiveness
LOC_Os02g45570.1	TGA-element	AACGAC	1375	auxin responsiveness
LOC_Os02g45570.1	G-Box	CACGTT	1535	light responsive element
LOC_Os02g45570.1	G-Box	CACGTG	1560	light responsive element
LOC_Os02g45570.1	G-Box	CACGTT	1592	light responsive element
LOC_Os02g45570.1	AE-box	AGAAACAA	496	light responsive element
LOC_Os02g45570.1	AE-box	AGAAACTT	1250	light responsive element
LOC_Os02g45570.1	3-AF1 binding site	TAAGAGAGGAA	884	light responsive element
LOC_Os02g45570.1	ATCT-motif	AATCTAATCC	380	light responsive element
LOC_Os02g45570.1	I-box	cGATAAGGCG	483	light responsive element
LOC_Os02g45570.1	I-box	gGATAAGGTG	636	light responsive element
LOC_Os02g45570.1	TC-rich repeats	GTTTTCTTAC	514	defense and stress responsiveness
LOC_Os02g45570.1	TATC-box	TATCCCA	1351	gibberellin-responsive element
LOC_Os02g45570.1	GT1-motif	GGTTAA	892	light responsive element
LOC_Os02g45570.1	G-box	CACGTC	1061	light responsive element
LOC_Os02g45570.1	G-box	TAACACGTAG	1532	light responsive element
LOC_Os02g45570.1	G-box	CACGTG	1560	light responsive element
LOC_Os02g45570.1	ABRE	CGCACGTGTC	101	abscisic acid responsiveness
LOC_Os02g45570.1	ABRE	TACGGTC	188	abscisic acid responsiveness
LOC_Os02g45570.1	ABRE	ACGTG	1061	abscisic acid responsiveness
LOC_Os02g45570.1	ABRE	ACGTG	1535	abscisic acid responsiveness
LOC_Os02g45570.1	ABRE	CACGTG	1560	abscisic acid responsiveness
LOC_Os02g45570.1	ABRE	ACGTG	1561	abscisic acid responsiveness
LOC_Os02g45570.1	ABRE	GCAACGTGTC	1590	abscisic acid responsiveness
LOC_Os02g45570.1	ABRE	ACGTG	1592	abscisic acid responsiveness
LOC_Os02g47280.1	ARE	AAACCA	801	anaerobic induction
LOC_Os02g47280.1	ARE	AAACCA	1562	anaerobic induction
LOC_Os02g47280.1	GC-motif	CCCCCG	1721	anoxic specific inducibility
LOC_Os02g47280.1	TCT-motif	TCTTAC	709	light responsive element
LOC_Os02g47280.1	TGACG-motif	TGACG	93	MeJA-responsiveness
LOC_Os02g47280.1	TGACG-motif	TGACG	1356	MeJA-responsiveness
LOC_Os02g47280.1	TC-rich repeats	ATTCTCTAAC	857	defense and stress responsiveness
LOC_Os02g47280.1	GARE-motif	TCTGTTG	884	gibberellin-responsive element
LOC_Os02g47280.1	MBS	CAACTG	1338	drought-inducibility
LOC_Os02g47280.1	GT1-motif	GGTTAA	651	light responsive element
LOC_Os02g47280.1	AE-box	AGAAACTT	676	light responsive element
LOC_Os02g47280.1	MRE	AACCTAA	847	light responsive element
LOC_Os02g47280.1	I-box	cGATAAGGCG	1763	light responsive element
LOC_Os02g47280.1	TCA-element	CCATCTTTTT	1316	salicylic acid responsiveness
LOC_Os02g47280.1	Box 4	ATTAAT	61	light responsive element
LOC_Os02g47280.1	Box 4	ATTAAT	269	light responsive element
LOC_Os02g47280.1	Box 4	ATTAAT	453	light responsive element
LOC_Os02g47280.1	CGTCA-motif	CGTCA	93	MeJA-responsiveness
LOC_Os02g47280.1	CGTCA-motif	CGTCA	1356	MeJA-responsiveness
LOC_Os02g53360.1	I-box	gGATAAGGTG	1216	light responsive element
LOC_Os02g53360.1	ATCT-motif	AATCTAATCC	1795	light responsive element
LOC_Os02g53360.1	MRE	AACCTAA	401	light responsive element
LOC_Os02g53360.1	AuxRR-core	GGTCCAT	246	auxin responsiveness
LOC_Os02g53360.1	AuxRR-core	GGTCCAT	1156	auxin responsiveness
LOC_Os02g53360.1	Box 4	ATTAAT	47	light responsive element
LOC_Os02g53360.1	Box 4	ATTAAT	986	light responsive element
LOC_Os02g53360.1	RY-element	CATGCATG	129	seed-specific regulation
LOC_Os02g53360.1	P-box	CCTTTTG	1730	gibberellin-responsive element
LOC_Os02g53360.1	TCA-element	CCATCTTTTT	796	salicylic acid responsiveness
LOC_Os02g53360.1	TCA-element	CCATCTTTTT	1480	salicylic acid responsiveness
LOC_Os02g53360.1	ARE	AAACCA	818	anaerobic induction
LOC_Os02g53360.1	ARE	AAACCA	1445	anaerobic induction
LOC_Os02g53360.1	ARE	AAACCA	1452	anaerobic induction
LOC_Os02g53360.1	ARE	AAACCA	1715	anaerobic induction
LOC_Os02g53360.1	ARE	AAACCA	1864	anaerobic induction
LOC_Os02g53360.1	O2-site	GATGATGTGG	576	zein metabolism regulation
LOC_Os02g53360.1	O2-site	GATGACATGG	1682	zein metabolism regulation
LOC_Os02g53360.1	O2-site	GATGA(C/T)(A/G)TG(A/G)	1687	zein metabolism regulation
LOC_Os02g53360.1	Gap-box	CAAATGAA(A/G)A	1504	light responsive element
LOC_Os02g53360.1	ABRE	ACGTG	35	abscisic acid responsiveness
LOC_Os02g53360.1	ABRE	ACGTG	147	abscisic acid responsiveness
LOC_Os02g53360.1	G-box	CACGTC	34	light responsive element
LOC_Os02g53360.1	G-box	CACGTC	146	light responsive element
LOC_Os02g53360.1	G-box	CACGAC	458	light responsive element
LOC_Os02g53360.1	LTR	CCGAAA	1136	low-temperature responsiveness
LOC_Os02g53360.1	GT1-motif	GTGTGTGAA	1375	light responsive element
LOC_Os02g53360.1	MBS	CAACTG	1438	drought-inducibility
LOC_Os02g53360.1	TC-rich repeats	ATTCTCTAAC	628	defense and stress responsiveness
LOC_Os02g53360.1	TCT-motif	TCTTAC	918	light responsive element
LOC_Os02g53360.1	TCT-motif	TCTTAC	1074	light responsive element
LOC_Os02g53360.1	TCT-motif	TCTTAC	1354	light responsive element
LOC_Os02g53690.1	Sp1	GGGCGG	1802	light responsive element
LOC_Os02g53690.1	AT-rich sequence	TAAAATACT	1213	maximal elicitor-mediated activation
LOC_Os02g53690.1	TGACG-motif	TGACG	422	MeJA-responsiveness
LOC_Os02g53690.1	TGACG-motif	TGACG	928	MeJA-responsiveness
LOC_Os02g53690.1	TGACG-motif	TGACG	1429	MeJA-responsiveness
LOC_Os02g53690.1	LTR	CCGAAA	1662	low-temperature responsiveness
LOC_Os02g53690.1	GT1-motif	GGTTAA	1401	light responsive element
LOC_Os02g53690.1	circadian	CAAAGATATC	1671	circadian control
LOC_Os02g53690.1	MBS	CAACTG	693	drought-inducibility
LOC_Os02g53690.1	G-box	TACGTG	200	light responsive element
LOC_Os02g53690.1	ABRE	ACGTG	200	abscisic acid responsiveness
LOC_Os02g53690.1	CAT-box	GCCACT	107	meristem expression
LOC_Os02g53690.1	TCA-element	CCATCTTTTT	211	salicylic acid responsiveness
LOC_Os02g53690.1	TCA-element	CCATCTTTTT	370	salicylic acid responsiveness
LOC_Os02g53690.1	CGTCA-motif	CGTCA	422	MeJA-responsiveness
LOC_Os02g53690.1	CGTCA-motif	CGTCA	928	MeJA-responsiveness
LOC_Os02g53690.1	CGTCA-motif	CGTCA	1429	MeJA-responsiveness
LOC_Os02g53690.1	Box 4	ATTAAT	1082	light responsive element
LOC_Os02g53690.1	Box 4	ATTAAT	1365	light responsive element
LOC_Os02g53690.1	Box 4	ATTAAT	1634	light responsive element
LOC_Os02g53690.1	Box 4	ATTAAT	1650	light responsive element
LOC_Os02g53690.1	AE-box	AGAAACAA	1226	light responsive element
LOC_Os02g53690.1	chs-CMA1a	TTACTTAA	1373	light responsive element
LOC_Os03g22540.1	ABRE	ACGTG	192	abscisic acid responsiveness
LOC_Os03g22540.1	ABRE	ACGTG	414	abscisic acid responsiveness
LOC_Os03g22540.1	ARE	AAACCA	1645	anaerobic induction
LOC_Os03g22540.1	ARE	AAACCA	1879	anaerobic induction
LOC_Os03g22540.1	GC-motif	CCCCCG	1587	anoxic specific inducibility
LOC_Os03g22540.1	G-box	CACGAC	79	light responsive element
LOC_Os03g22540.1	MBS	CAACTG	95	drought-inducibility
LOC_Os03g22540.1	MBS	CAACTG	123	drought-inducibility
LOC_Os03g22540.1	TCCC-motif	TCTCCCT	873	light responsive element
LOC_Os03g22540.1	GT1-motif	GGTTAA	864	light responsive element
LOC_Os03g22540.1	GT1-motif	GGTTAA	997	light responsive element
LOC_Os03g22540.1	TC-rich repeats	GTTTTCTTAC	1066	defense and stress responsiveness
LOC_Os03g22540.1	TGACG-motif	TGACG	133	MeJA-responsiveness
LOC_Os03g22540.1	TGACG-motif	TGACG	1217	MeJA-responsiveness
LOC_Os03g22540.1	TGACG-motif	TGACG	1568	MeJA-responsiveness
LOC_Os03g22540.1	TGACG-motif	TGACG	1977	MeJA-responsiveness
LOC_Os03g22540.1	TCT-motif	TCTTAC	715	light responsive element
LOC_Os03g22540.1	GCN4_motif	TGAGTCA	588	endosperm expression
LOC_Os03g22540.1	GCN4_motif	TGAGTCA	639	endosperm expression
LOC_Os03g22540.1	MRE	AACCTAA	493	light responsive element
LOC_Os03g22540.1	CGTCA-motif	CGTCA	133	MeJA-responsiveness
LOC_Os03g22540.1	CGTCA-motif	CGTCA	1217	MeJA-responsiveness
LOC_Os03g22540.1	CGTCA-motif	CGTCA	1568	MeJA-responsiveness
LOC_Os03g22540.1	CGTCA-motif	CGTCA	1977	MeJA-responsiveness
LOC_Os03g22540.1	Box 4	ATTAAT	328	light responsive element
LOC_Os03g22540.1	Box 4	ATTAAT	366	light responsive element
LOC_Os03g22540.1	G-Box	CACGTT	191	light responsive element
LOC_Os03g22540.1	G-Box	CACGTT	413	light responsive element
LOC_Os03g22540.1	P-box	CCTTTTG	681	gibberellin-responsive element
LOC_Os03g47140.1	GATA-motif	AAGATAAGATT	1433	light responsive element
LOC_Os03g47140.1	MRE	AACCTAA	1142	light responsive element
LOC_Os03g47140.1	G-Box	CACGTT	108	light responsive element
LOC_Os03g47140.1	CGTCA-motif	CGTCA	1506	MeJA-responsiveness
LOC_Os03g47140.1	Box 4	ATTAAT	396	light responsive element
LOC_Os03g47140.1	TCA-element	CCATCTTTTT	1573	salicylic acid responsiveness
LOC_Os03g47140.1	ARE	AAACCA	1137	anaerobic induction
LOC_Os03g47140.1	ARE	AAACCA	1428	anaerobic induction
LOC_Os03g47140.1	ARE	AAACCA	1589	anaerobic induction
LOC_Os03g47140.1	ABRE	ACGTG	108	abscisic acid responsiveness
LOC_Os03g47140.1	ABRE	ACGTG	1008	abscisic acid responsiveness
LOC_Os03g47140.1	G-box	TACGTG	1008	light responsive element
LOC_Os03g47140.1	GT1-motif	GGTTAAT	953	light responsive element
LOC_Os03g47140.1	TCCC-motif	TCTCCCT	1042	light responsive element
LOC_Os03g47140.1	TGACG-motif	TGACG	1506	MeJA-responsiveness
LOC_Os03g51970.1	G-box	CACGAC	850	light responsive element
LOC_Os03g51970.1	G-box	CACGAC	1547	light responsive element
LOC_Os03g51970.1	GC-motif	CCCCCG	500	anoxic specific inducibility
LOC_Os03g51970.1	GC-motif	CCCCCG	580	anoxic specific inducibility
LOC_Os03g51970.1	GC-motif	CCCCCG	654	anoxic specific inducibility
LOC_Os03g51970.1	ARE	AAACCA	319	anaerobic induction
LOC_Os03g51970.1	ARE	AAACCA	1233	anaerobic induction
LOC_Os03g51970.1	Sp1	GGGCGG	346	light responsive element
LOC_Os03g51970.1	Sp1	GGGCGG	700	light responsive element
LOC_Os03g51970.1	TCT-motif	TCTTAC	103	light responsive element
LOC_Os03g51970.1	TCT-motif	TCTTAC	146	light responsive element
LOC_Os03g51970.1	TGACG-motif	TGACG	792	MeJA-responsiveness
LOC_Os03g51970.1	TGACG-motif	TGACG	1494	MeJA-responsiveness
LOC_Os03g51970.1	GT1-motif	GGTTAA	201	light responsive element
LOC_Os03g51970.1	GT1-motif	GGTTAA	1613	light responsive element
LOC_Os03g51970.1	LTR	CCGAAA	1508	low-temperature responsiveness
LOC_Os03g51970.1	circadian	CAAAGATATC	46	circadian control
LOC_Os03g51970.1	ATCT-motif	AATCTAATCC	1234	light responsive element
LOC_Os03g51970.1	GATA-motif	GATAGGG	1807	light responsive element
LOC_Os03g51970.1	TCA-element	CCATCTTTTT	208	salicylic acid responsiveness
LOC_Os03g51970.1	CAT-box	GCCACT	1771	meristem expression
LOC_Os03g51970.1	P-box	CCTTTTG	311	gibberellin-responsive element
LOC_Os03g51970.1	P-box	CCTTTTG	1295	gibberellin-responsive element
LOC_Os03g51970.1	P-box	CCTTTTG	1501	gibberellin-responsive element
LOC_Os03g51970.1	AuxRR-core	GGTCCAT	536	auxin responsiveness
LOC_Os03g51970.1	CGTCA-motif	CGTCA	792	MeJA-responsiveness
LOC_Os03g51970.1	CGTCA-motif	CGTCA	1494	MeJA-responsiveness
LOC_Os04g48510.1	CAT-box	GCCACT	416	meristem expression
LOC_Os04g48510.1	TGA-element	AACGAC	1912	auxin responsiveness
LOC_Os04g48510.1	TCA-element	CCATCTTTTT	898	salicylic acid responsiveness
LOC_Os04g48510.1	CGTCA-motif	CGTCA	368	MeJA-responsiveness
LOC_Os04g48510.1	CGTCA-motif	CGTCA	1021	MeJA-responsiveness
LOC_Os04g48510.1	CGTCA-motif	CGTCA	1691	MeJA-responsiveness
LOC_Os04g48510.1	TGACG-motif	TGACG	368	MeJA-responsiveness
LOC_Os04g48510.1	TGACG-motif	TGACG	1021	MeJA-responsiveness
LOC_Os04g48510.1	TGACG-motif	TGACG	1691	MeJA-responsiveness
LOC_Os04g48510.1	TCCC-motif	TCTCCCT	663	light responsive element
LOC_Os04g48510.1	GT1-motif	GGTTAA	878	light responsive element
LOC_Os04g48510.1	TATC-box	TATCCCA	1890	gibberellin-responsive element
LOC_Os04g48510.1	TATC-box	TATCCCA	1906	gibberellin-responsive element
LOC_Os04g48510.1	G-box	TACGTG	575	light responsive element
LOC_Os04g48510.1	G-box	CACGTC	1031	light responsive element
LOC_Os04g48510.1	G-box	CACGTC	1162	light responsive element
LOC_Os04g48510.1	G-box	CACGTC	1495	light responsive element
LOC_Os04g48510.1	O2-site	GATGA(C/T)(A/G)TG(A/G)	202	zein metabolism regulation
LOC_Os04g48510.1	ABRE	ACGTG	575	abscisic acid responsiveness
LOC_Os04g48510.1	ABRE	ACGTG	1031	abscisic acid responsiveness
LOC_Os04g48510.1	ABRE	ACGTG	1163	abscisic acid responsiveness
LOC_Os04g48510.1	ABRE	CGCACGTGTC	1248	abscisic acid responsiveness
LOC_Os04g48510.1	ABRE	ACGTG	1495	abscisic acid responsiveness
LOC_Os04g48510.1	ABRE	AACCCGG	1570	abscisic acid responsiveness
LOC_Os04g48510.1	GC-motif	CCCCCG	1348	anoxic specific inducibility
LOC_Os04g48510.1	GC-motif	CCCCCG	1363	anoxic specific inducibility
LOC_Os04g48510.1	ARE	AAACCA	131	anaerobic induction
LOC_Os04g48510.1	ARE	AAACCA	592	anaerobic induction
LOC_Os04g48510.1	ARE	AAACCA	618	anaerobic induction
LOC_Os04g48510.1	ARE	AAACCA	1387	anaerobic induction
LOC_Os04g51190.1	I-box	AGATAAGG	762	light responsive element
LOC_Os04g51190.1	GCN4_motif	TGAGTCA	789	endosperm expression
LOC_Os04g51190.1	MBSI	aaaAaaC(G/C)GTTA	142	flavonoid biosynthetic genes regulation
LOC_Os04g51190.1	Box 4	ATTAAT	953	light responsive element
LOC_Os04g51190.1	Box 4	ATTAAT	991	light responsive element
LOC_Os04g51190.1	Box 4	ATTAAT	1368	light responsive element
LOC_Os04g51190.1	CGTCA-motif	CGTCA	204	MeJA-responsiveness
LOC_Os04g51190.1	GC-motif	CCCCCG	1679	anoxic specific inducibility
LOC_Os04g51190.1	TCCC-motif	TCTCCCT	1974	light responsive element
LOC_Os04g51190.1	TCT-motif	TCTTAC	24	light responsive element
LOC_Os04g51190.1	TCT-motif	TCTTAC	67	light responsive element
LOC_Os04g51190.1	TCT-motif	TCTTAC	1338	light responsive element
LOC_Os04g51190.1	TCT-motif	TCTTAC	1609	light responsive element
LOC_Os04g51190.1	TC-rich repeats	GTTTTCTTAC	1338	defense and stress responsiveness
LOC_Os04g51190.1	TC-rich repeats	GTTTTCTTAC	1609	defense and stress responsiveness
LOC_Os04g51190.1	TGACG-motif	TGACG	204	MeJA-responsiveness
LOC_Os06g02560.1	AT1-motif	AATTATTTTTTATT	426	light responsive element
LOC_Os06g02560.1	TCCC-motif	TCTCCCT	1785	light responsive element
LOC_Os06g02560.1	MBS	CAACTG	294	drought-inducibility
LOC_Os06g02560.1	circadian	CAAAGATATC	477	circadian control
LOC_Os06g02560.1	TCT-motif	TCTTAC	1343	light responsive element
LOC_Os06g02560.1	TGACG-motif	TGACG	131	MeJA-responsiveness
LOC_Os06g02560.1	TGACG-motif	TGACG	1142	MeJA-responsiveness
LOC_Os06g02560.1	TC-rich repeats	ATTCTCTAAC	758	defense and stress responsiveness
LOC_Os06g02560.1	ABRE	ACGTG	511	abscisic acid responsiveness
LOC_Os06g02560.1	ABRE	CACGTG	1891	abscisic acid responsiveness
LOC_Os06g02560.1	ABRE	ACGTG	1892	abscisic acid responsiveness
LOC_Os06g02560.1	AAAC-motif	CAATCAAAACCT	971	light responsive element
LOC_Os06g02560.1	G-box	CACGTG	1891	light responsive element
LOC_Os06g02560.1	G-Box	CACGTT	511	light responsive element
LOC_Os06g02560.1	G-Box	CACGTG	1891	light responsive element
LOC_Os06g02560.1	Box 4	ATTAAT	465	light responsive element
LOC_Os06g02560.1	Box 4	ATTAAT	747	light responsive element
LOC_Os06g02560.1	Box 4	ATTAAT	800	light responsive element
LOC_Os06g02560.1	Box 4	ATTAAT	858	light responsive element
LOC_Os06g02560.1	Box 4	ATTAAT	885	light responsive element
LOC_Os06g02560.1	Box 4	ATTAAT	1858	light responsive element
LOC_Os06g02560.1	CGTCA-motif	CGTCA	131	MeJA-responsiveness
LOC_Os06g02560.1	CGTCA-motif	CGTCA	1142	MeJA-responsiveness
LOC_Os06g02560.1	I-box	AGATAAGG	205	light responsive element
LOC_Os06g02560.1	I-box	AGATAAGG	1003	light responsive element
LOC_Os06g02560.1	GATA-motif	GATAGGG	908	light responsive element
LOC_Os06g10310.1	GA-motif	ATAGATAA	436	light responsive element
LOC_Os06g10310.1	G-box	CACGTC	870	light responsive element
LOC_Os06g10310.1	G-box	CACGTC	1231	light responsive element
LOC_Os06g10310.1	G-box	CACGTC	1284	light responsive element
LOC_Os06g10310.1	ARE	AAACCA	835	anaerobic induction
LOC_Os06g10310.1	ARE	AAACCA	1093	anaerobic induction
LOC_Os06g10310.1	ARE	AAACCA	1224	anaerobic induction
LOC_Os06g10310.1	ARE	AAACCA	1680	anaerobic induction
LOC_Os06g10310.1	ABRE	ACGTG	870	abscisic acid responsiveness
LOC_Os06g10310.1	ABRE	ACGTG	1232	abscisic acid responsiveness
LOC_Os06g10310.1	ABRE	ACGTG	1284	abscisic acid responsiveness
LOC_Os06g10310.1	TGACG-motif	TGACG	1281	MeJA-responsiveness
LOC_Os06g10310.1	GT1-motif	GGTTAAT	1000	light responsive element
LOC_Os06g10310.1	GT1-motif	GGTTAA	1001	light responsive element
LOC_Os06g10310.1	MBS	CAACTG	1833	drought-inducibility
LOC_Os06g10310.1	GARE-motif	TCTGTTG	679	gibberellin-responsive element
LOC_Os06g10310.1	MRE	AACCTAA	1856	light responsive element
LOC_Os06g10310.1	3-AF1 binding site	TAAGAGAGGAA	934	light responsive element
LOC_Os06g10310.1	CGTCA-motif	CGTCA	1281	MeJA-responsiveness
LOC_Os06g10310.1	Box 4	ATTAAT	1025	light responsive element
LOC_Os06g10570.1	GT1-motif	GGTTAA	687	light responsive element
LOC_Os06g10570.1	LTR	CCGAAA	136	low-temperature responsiveness
LOC_Os06g10570.1	TCCC-motif	TCTCCCT	882	light responsive element
LOC_Os06g10570.1	TCCC-motif	TCTCCCT	1557	light responsive element
LOC_Os06g10570.1	MBS	CAACTG	956	drought-inducibility
LOC_Os06g10570.1	Sp1	GGGCGG	554	light responsive element
LOC_Os06g10570.1	TGACG-motif	TGACG	1029	MeJA-responsiveness
LOC_Os06g10570.1	ARE	AAACCA	1781	anaerobic induction
LOC_Os06g10570.1	ARE	AAACCA	1832	anaerobic induction
LOC_Os06g10570.1	ARE	AAACCA	1872	anaerobic induction
LOC_Os06g10570.1	GC-motif	CCCCCG	1622	anoxic specific inducibility
LOC_Os06g10570.1	ABRE	ACGTG	794	abscisic acid responsiveness
LOC_Os06g10570.1	ABRE	TACGGTC	871	abscisic acid responsiveness
LOC_Os06g10570.1	ABRE	GCCGCGTGGC	1039	abscisic acid responsiveness
LOC_Os06g10570.1	ABRE	CACGTG	1174	abscisic acid responsiveness
LOC_Os06g10570.1	ABRE	ACGTG	1175	abscisic acid responsiveness
LOC_Os06g10570.1	O2-site	GTTGACGTGA	427	zein metabolism regulation
LOC_Os06g10570.1	G-box	CACGTG	1174	light responsive element
LOC_Os06g10570.1	G-Box	CACGTT	794	light responsive element
LOC_Os06g10570.1	G-Box	CACGTGAAA	1171	light responsive element
LOC_Os06g10570.1	G-Box	CACGTG	1174	light responsive element
LOC_Os06g10570.1	Box 4	ATTAAT	55	light responsive element
LOC_Os06g10570.1	Box 4	ATTAAT	1329	light responsive element
LOC_Os06g10570.1	CGTCA-motif	CGTCA	1029	MeJA-responsiveness
LOC_Os06g10570.1	TCA-element	CCATCTTTTT	96	salicylic acid responsiveness
LOC_Os06g10570.1	TGA-element	AACGAC	1537	auxin responsiveness
LOC_Os06g10570.1	CAT-box	GCCACT	719	meristem expression
LOC_Os06g10570.1	CAT-box	GCCACT	735	meristem expression
LOC_Os06g10570.1	ATCT-motif	AATCTAATCC	128	light responsive element
LOC_Os06g10570.1	I-box	GTATAAGGCC	23	light responsive element
LOC_Os06g10570.1	I-box	gGATAAGGTG	742	light responsive element
LOC_Os06g10570.1	AE-box	AGAAACAA	1972	light responsive element
LOC_Os06g10570.1	AE-box	AGAAACAA	1980	light responsive element
LOC_Os07g28430.1	ATCT-motif	AATCTAATCC	1616	light responsive element
LOC_Os07g28430.1	chs-CMA1a	TTACTTAA	644	light responsive element
LOC_Os07g28430.1	CGTCA-motif	CGTCA	21	MeJA-responsiveness
LOC_Os07g28430.1	CGTCA-motif	CGTCA	70	MeJA-responsiveness
LOC_Os07g28430.1	CGTCA-motif	CGTCA	1908	MeJA-responsiveness
LOC_Os07g28430.1	RY-element	CATGCATG	64	seed-specific regulation
LOC_Os07g28430.1	TCA-element	CCATCTTTTT	1827	salicylic acid responsiveness
LOC_Os07g28430.1	O2-site	GATGACATGG	930	zein metabolism regulation
LOC_Os07g28430.1	ABRE	ACGTG	198	abscisic acid responsiveness
LOC_Os07g28430.1	GC-motif	CCCCCG	1904	anoxic specific inducibility
LOC_Os07g28430.1	ARE	AAACCA	55	anaerobic induction
LOC_Os07g28430.1	ARE	AAACCA	1532	anaerobic induction
LOC_Os07g28430.1	ARE	AAACCA	1866	anaerobic induction
LOC_Os07g28430.1	G-box	CACGTC	197	light responsive element
LOC_Os07g28430.1	G-box	CAGACGTGGCA	947	light responsive element
LOC_Os07g28430.1	LAMP-element	CTTTATCA	223	light responsive element
LOC_Os07g28430.1	TCCC-motif	TCTCCCT	183	light responsive element
LOC_Os07g28430.1	TGACG-motif	TGACG	21	MeJA-responsiveness
LOC_Os07g28430.1	TGACG-motif	TGACG	70	MeJA-responsiveness
LOC_Os07g28430.1	TGACG-motif	TGACG	1908	MeJA-responsiveness
LOC_Os07g28430.1	TCT-motif	TCTTAC	1283	light responsive element
LOC_Os07g37140.1	GATA-motif	GATAGGG	206	light responsive element
LOC_Os07g37140.1	3-AF1 binding site	TAAGAGAGGAA	690	light responsive element
LOC_Os07g37140.1	TGA-element	AACGAC	909	auxin responsiveness
LOC_Os07g37140.1	G-Box	CACGTG	843	light responsive element
LOC_Os07g37140.1	G-Box	CACGTT	1828	light responsive element
LOC_Os07g37140.1	CGTCA-motif	CGTCA	1805	MeJA-responsiveness
LOC_Os07g37140.1	CGTCA-motif	CGTCA	1851	MeJA-responsiveness
LOC_Os07g37140.1	CGTCA-motif	CGTCA	1856	MeJA-responsiveness
LOC_Os07g37140.1	G-box	CACGTG	843	light responsive element
LOC_Os07g37140.1	G-box	TACGTG	1516	light responsive element
LOC_Os07g37140.1	G-box	CACGTC	1854	light responsive element
LOC_Os07g37140.1	ARE	AAACCA	314	anaerobic induction
LOC_Os07g37140.1	ARE	AAACCA	1664	anaerobic induction
LOC_Os07g37140.1	O2-site	GTTGACGTGA	1853	zein metabolism regulation
LOC_Os07g37140.1	ABRE	CACGTG	843	abscisic acid responsiveness
LOC_Os07g37140.1	ABRE	ACGTG	844	abscisic acid responsiveness
LOC_Os07g37140.1	ABRE	ACGTG	1516	abscisic acid responsiveness
LOC_Os07g37140.1	ABRE	ACGTG	1828	abscisic acid responsiveness
LOC_Os07g37140.1	ABRE	ACGTG	1854	abscisic acid responsiveness
LOC_Os07g37140.1	TGACG-motif	TGACG	1805	MeJA-responsiveness
LOC_Os07g37140.1	TGACG-motif	TGACG	1851	MeJA-responsiveness
LOC_Os07g37140.1	TGACG-motif	TGACG	1856	MeJA-responsiveness
LOC_Os07g37140.1	TCT-motif	TCTTAC	274	light responsive element
LOC_Os07g37140.1	TCT-motif	TCTTAC	575	light responsive element
LOC_Os07g37140.1	GT1-motif	GGTTAA	1844	light responsive element
LOC_Os07g37140.1	WUN-motif	AAATTTCCT	969	wound-responsive element
LOC_Os07g37140.1	circadian	CAAAGATATC	410	circadian control
LOC_Os07g37140.1	ATC-motif	AGTAATCT	120	light responsive element
LOC_Os10g30880.1	ATCT-motif	AATCTAATCC	1035	light responsive element
LOC_Os10g30880.1	ACE	CTAACGTATT	1550	light responsive element
LOC_Os10g30880.1	TGA-element	AACGAC	952	auxin responsiveness
LOC_Os10g30880.1	G-Box	CACGTT	1552	light responsive element
LOC_Os10g30880.1	G-box	CACGTC	1474	light responsive element
LOC_Os10g30880.1	G-box	CACGAC	1513	light responsive element
LOC_Os10g30880.1	ARE	AAACCA	828	anaerobic induction
LOC_Os10g30880.1	GC-motif	CCCCCG	1655	anoxic specific inducibility
LOC_Os10g30880.1	GC-motif	CCCCCG	1661	anoxic specific inducibility
LOC_Os10g30880.1	ABRE	CGCACGTGTC	1433	abscisic acid responsiveness
LOC_Os10g30880.1	ABRE	ACGTG	1475	abscisic acid responsiveness
LOC_Os10g30880.1	ABRE	ACGTG	1552	abscisic acid responsiveness
LOC_Os10g30880.1	Sp1	GGGCGG	1432	light responsive element
LOC_Os10g30880.1	Sp1	GGGCGG	1652	light responsive element
LOC_Os10g30880.1	Sp1	GGGCGG	1658	light responsive element
LOC_Os10g30880.1	Sp1	GGGCGG	1664	light responsive element
LOC_Os10g30880.1	TCT-motif	TCTTAC	1291	light responsive element
LOC_Os10g30880.1	TCT-motif	TCTTAC	1801	light responsive element
LOC_Os10g30880.1	TC-rich repeats	GTTTTCTTAC	1801	defense and stress responsiveness
LOC_Os10g30890.1	G-box	TACGTG	993	light responsive element
LOC_Os10g30890.1	G-box	CACGTG	1179	light responsive element
LOC_Os10g30890.1	G-box	CACGTG	1503	light responsive element
LOC_Os10g30890.1	ABRE	ACGTG	347	abscisic acid responsiveness
LOC_Os10g30890.1	ABRE	ACGTG	993	abscisic acid responsiveness
LOC_Os10g30890.1	ABRE	CACGTG	1179	abscisic acid responsiveness
LOC_Os10g30890.1	ABRE	ACGTG	1180	abscisic acid responsiveness
LOC_Os10g30890.1	ABRE	CACGTG	1503	abscisic acid responsiveness
LOC_Os10g30890.1	ABRE	ACGTG	1504	abscisic acid responsiveness
LOC_Os10g30890.1	ABRE	ACGTG	1579	abscisic acid responsiveness
LOC_Os10g30890.1	ABRE	ACGTG	1639	abscisic acid responsiveness
LOC_Os10g30890.1	ABRE	GCCGCGTGGC	1695	abscisic acid responsiveness
LOC_Os10g30890.1	GC-motif	CCCCCG	1925	anoxic specific inducibility
LOC_Os10g30890.1	TGACG-motif	TGACG	379	MeJA-responsiveness
LOC_Os10g30890.1	TGACG-motif	TGACG	382	MeJA-responsiveness
LOC_Os10g30890.1	TGACG-motif	TGACG	1306	MeJA-responsiveness
LOC_Os10g30890.1	MBS	CAACTG	976	drought-inducibility
LOC_Os10g30890.1	circadian	CAAAGATATC	1396	circadian control
LOC_Os10g30890.1	GT1-motif	GGTTAAT	1392	light responsive element
LOC_Os10g30890.1	GT1-motif	GGTTAA	1543	light responsive element
LOC_Os10g30890.1	GT1-motif	GGTTAA	1551	light responsive element
LOC_Os10g30890.1	chs-CMA1a	TTACTTAA	805	light responsive element
LOC_Os10g30890.1	I-box	AGATAAGG	205	light responsive element
LOC_Os10g30890.1	MRE	AACCTAA	1389	light responsive element
LOC_Os10g30890.1	P-box	CCTTTTG	1327	gibberellin-responsive element
LOC_Os10g30890.1	TGA-element	AACGAC	149	auxin responsiveness
LOC_Os10g30890.1	TGA-element	AACGAC	636	auxin responsiveness
LOC_Os10g30890.1	CGTCA-motif	CGTCA	379	MeJA-responsiveness
LOC_Os10g30890.1	CGTCA-motif	CGTCA	382	MeJA-responsiveness
LOC_Os10g30890.1	CGTCA-motif	CGTCA	1306	MeJA-responsiveness
LOC_Os10g30890.1	Box 4	ATTAAT	766	light responsive element
LOC_Os10g30890.1	G-Box	TCCACATGGCA	122	light responsive element
LOC_Os10g30890.1	G-Box	CACGTT	346	light responsive element
LOC_Os10g30890.1	G-Box	CACGTG	1179	light responsive element
LOC_Os10g30890.1	G-Box	CACGTG	1503	light responsive element
LOC_Os10g30890.1	G-Box	CACGTT	1579	light responsive element
LOC_Os10g30890.1	G-Box	CACGTT	1639	light responsive element
LOC_Os11g35030.1	TGA-element	AACGAC	315	auxin responsiveness
LOC_Os11g35030.1	G-Box	CACGTG	1049	light responsive element
LOC_Os11g35030.1	CGTCA-motif	CGTCA	1421	MeJA-responsiveness
LOC_Os11g35030.1	CGTCA-motif	CGTCA	1511	MeJA-responsiveness
LOC_Os11g35030.1	Box 4	ATTAAT	115	light responsive element
LOC_Os11g35030.1	GCN4_motif	TGAGTCA	288	endosperm expression
LOC_Os11g35030.1	GATA-motif	GATAGGA	1195	light responsive element
LOC_Os11g35030.1	TGACG-motif	TGACG	1421	MeJA-responsiveness
LOC_Os11g35030.1	TGACG-motif	TGACG	1511	MeJA-responsiveness
LOC_Os11g35030.1	AT1-motif	AATTATTTTTTATT	735	light responsive element
LOC_Os11g35030.1	GT1-motif	GGTTAA	124	light responsive element
LOC_Os11g35030.1	MBS	CAACTG	1176	drought-inducibility
LOC_Os11g35030.1	LAMP-element	CCTTATCCA	1356	light responsive element
LOC_Os11g35030.1	G-box	CACGTG	1049	light responsive element
LOC_Os11g35030.1	G-box	CACGTC	1512	light responsive element
LOC_Os11g35030.1	ARE	AAACCA	1951	anaerobic induction
LOC_Os11g35030.1	O2-site	GATGA(C/T)(A/G)TG(A/G)	1009	zein metabolism regulation
LOC_Os11g35030.1	O2-site	GATGA(C/T)(A/G)TG(A/G)	1014	zein metabolism regulation
LOC_Os11g35030.1	ABRE	CACGTG	1049	abscisic acid responsiveness
LOC_Os11g35030.1	ABRE	ACGTG	1050	abscisic acid responsiveness
LOC_Os11g35030.1	ABRE	ACGTG	1513	abscisic acid responsiveness
LOC_Os12g29980.1	TC-rich repeats	ATTCTCTAAC	1538	defense and stress responsiveness
LOC_Os12g29980.1	TGACG-motif	TGACG	376	MeJA-responsiveness
LOC_Os12g29980.1	TGACG-motif	TGACG	1992	MeJA-responsiveness
LOC_Os12g29980.1	TCT-motif	TCTTAC	797	light responsive element
LOC_Os12g29980.1	GT1-motif	GGTTAA	1065	light responsive element
LOC_Os12g29980.1	MBS	CAACTG	540	drought-inducibility
LOC_Os12g29980.1	MBS	CAACTG	1587	drought-inducibility
LOC_Os12g29980.1	G-box	TACGTG	54	light responsive element
LOC_Os12g29980.1	ARE	AAACCA	82	anaerobic induction
LOC_Os12g29980.1	ARE	AAACCA	580	anaerobic induction
LOC_Os12g29980.1	ARE	AAACCA	1197	anaerobic induction
LOC_Os12g29980.1	ARE	AAACCA	1419	anaerobic induction
LOC_Os12g29980.1	GC-motif	CCCCCG	1741	anoxic specific inducibility
LOC_Os12g29980.1	O2-site	GATGATGTGG	1292	zein metabolism regulation
LOC_Os12g29980.1	ABRE	CGTACGTGCA	52	abscisic acid responsiveness
LOC_Os12g29980.1	ABRE	ACGTG	54	abscisic acid responsiveness
LOC_Os12g29980.1	CAT-box	GCCACT	642	meristem expression
LOC_Os12g29980.1	CAT-box	GCCACT	1827	meristem expression
LOC_Os12g29980.1	TCA-element	CCATCTTTTT	600	salicylic acid responsiveness
LOC_Os12g29980.1	TCA-element	CCATCTTTTT	1214	salicylic acid responsiveness
LOC_Os12g29980.1	CGTCA-motif	CGTCA	376	MeJA-responsiveness
LOC_Os12g29980.1	CGTCA-motif	CGTCA	1992	MeJA-responsiveness
LOC_Os12g29980.1	Box 4	ATTAAT	382	light responsive element
LOC_Os12g29980.1	AE-box	AGAAACAA	842	light responsive element
LOC_Os12g29980.1	GATA-motif	GATAGGG	98	light responsive element
LOC_Os12g29980.1	I-box	gGATAAGGTG	97	light responsive element
LOC_Os12g29980.1	MRE	AACCTAA	387	light responsive element
Mapoly0003s0065.1	GATA-motif	GATAGGA	856	light responsive element
Mapoly0003s0065.1	ACE	GCGACGTACC	1611	light responsive element
Mapoly0003s0065.1	CAT-box	GCCACT	1868	meristem expression
Mapoly0003s0065.1	G-Box	CACGTT	1744	light responsive element
Mapoly0003s0065.1	CGTCA-motif	CGTCA	1582	MeJA-responsiveness
Mapoly0003s0065.1	CGTCA-motif	CGTCA	1706	MeJA-responsiveness
Mapoly0003s0065.1	G-box	CACGAC	1824	light responsive element
Mapoly0003s0065.1	GC-motif	CCCCCG	50	anoxic specific inducibility
Mapoly0003s0065.1	GC-motif	CCCCCG	501	anoxic specific inducibility
Mapoly0003s0065.1	GC-motif	CCCCCG	1050	anoxic specific inducibility
Mapoly0003s0065.1	GC-motif	CCCCCG	1501	anoxic specific inducibility
Mapoly0003s0065.1	GC-motif	CCCCCG	1548	anoxic specific inducibility
Mapoly0003s0065.1	GC-motif	CCCCCG	1661	anoxic specific inducibility
Mapoly0003s0065.1	ABRE	ACGTG	1745	abscisic acid responsiveness
Mapoly0003s0065.1	O2-site	GATGATGTGG	470	zein metabolism regulation
Mapoly0003s0065.1	O2-site	GATGATGTGG	1470	zein metabolism regulation
Mapoly0003s0065.1	Sp1	GGGCGG	510	light responsive element
Mapoly0003s0065.1	Sp1	GGGCGG	1522	light responsive element
Mapoly0003s0065.1	TGACG-motif	TGACG	1582	MeJA-responsiveness
Mapoly0003s0065.1	TGACG-motif	TGACG	1706	MeJA-responsiveness
Mapoly0003s0065.1	LTR	CCGAAA	354	low-temperature responsiveness
Mapoly0003s0065.1	LTR	CCGAAA	1354	low-temperature responsiveness
Mapoly0006s0033.1	G-box	TACGTG	427	light responsive element
Mapoly0006s0033.1	G-box	CACGTC	1333	light responsive element
Mapoly0006s0033.1	G-box	CACGTC	1585	light responsive element
Mapoly0006s0033.1	ABRE	CGTACGTGCA	425	abscisic acid responsiveness
Mapoly0006s0033.1	ABRE	ACGTG	428	abscisic acid responsiveness
Mapoly0006s0033.1	ABRE	ACGTG	543	abscisic acid responsiveness
Mapoly0006s0033.1	ABRE	GCCGCGTGGC	1067	abscisic acid responsiveness
Mapoly0006s0033.1	ABRE	ACGTG	1333	abscisic acid responsiveness
Mapoly0006s0033.1	ABRE	ACGTG	1585	abscisic acid responsiveness
Mapoly0006s0033.1	ABRE	ACGTG	1603	abscisic acid responsiveness
Mapoly0006s0033.1	TGACG-motif	TGACG	129	MeJA-responsiveness
Mapoly0006s0033.1	TGACG-motif	TGACG	377	MeJA-responsiveness
Mapoly0006s0033.1	TGACG-motif	TGACG	1290	MeJA-responsiveness
Mapoly0006s0033.1	TGACG-motif	TGACG	1394	MeJA-responsiveness
Mapoly0006s0033.1	TGACG-motif	TGACG	1587	MeJA-responsiveness
Mapoly0006s0033.1	TGACG-motif	TGACG	1771	MeJA-responsiveness
Mapoly0006s0033.1	TC-rich repeats	GTTTTCTTAC	503	defense and stress responsiveness
Mapoly0006s0033.1	TC-rich repeats	GTTTTCTTAC	693	defense and stress responsiveness
Mapoly0006s0033.1	TCT-motif	TCTTAC	693	light responsive element
Mapoly0006s0033.1	GT1-motif	GGTTAA	681	light responsive element
Mapoly0006s0033.1	I-box	gGATAAGGTG	973	light responsive element
Mapoly0006s0033.1	CAT-box	GCCACT	257	meristem expression
Mapoly0006s0033.1	CAT-box	GCCACT	1875	meristem expression
Mapoly0006s0033.1	G-Box	CACGTT	543	light responsive element
Mapoly0006s0033.1	G-Box	CACGTT	1603	light responsive element
Mapoly0006s0033.1	CGTCA-motif	CGTCA	129	MeJA-responsiveness
Mapoly0006s0033.1	CGTCA-motif	CGTCA	377	MeJA-responsiveness
Mapoly0006s0033.1	CGTCA-motif	CGTCA	1290	MeJA-responsiveness
Mapoly0006s0033.1	CGTCA-motif	CGTCA	1394	MeJA-responsiveness
Mapoly0006s0033.1	CGTCA-motif	CGTCA	1587	MeJA-responsiveness
Mapoly0006s0033.1	CGTCA-motif	CGTCA	1771	MeJA-responsiveness
Mapoly0006s0033.1	Box 4	ATTAAT	561	light responsive element
Mapoly0006s0033.1	Box 4	ATTAAT	1383	light responsive element
Mapoly0010s0053.1	TCA-element	CCATCTTTTT	369	salicylic acid responsiveness
Mapoly0010s0053.1	P-box	CCTTTTG	417	gibberellin-responsive element
Mapoly0010s0053.1	TGA-element	AACGAC	379	auxin responsiveness
Mapoly0010s0053.1	G-Box	CACGTG	994	light responsive element
Mapoly0010s0053.1	ATCT-motif	AATCTAATCC	1290	light responsive element
Mapoly0010s0053.1	I-box	atGATAAGGTC	1598	light responsive element
Mapoly0010s0053.1	LTR	CCGAAA	479	low-temperature responsiveness
Mapoly0010s0053.1	GARE-motif	TCTGTTG	169	gibberellin-responsive element
Mapoly0010s0053.1	GARE-motif	TCTGTTG	212	gibberellin-responsive element
Mapoly0010s0053.1	GARE-motif	TCTGTTG	1044	gibberellin-responsive element
Mapoly0010s0053.1	LAMP-element	CTTTATCA	1021	light responsive element
Mapoly0010s0053.1	G-box	CACGAC	548	light responsive element
Mapoly0010s0053.1	G-box	CACGAC	840	light responsive element
Mapoly0010s0053.1	G-box	CACGTG	994	light responsive element
Mapoly0010s0053.1	G-box	TACGTG	1741	light responsive element
Mapoly0010s0053.1	G-box	TACGTG	1798	light responsive element
Mapoly0010s0053.1	GC-motif	CCCCCG	298	anoxic specific inducibility
Mapoly0010s0053.1	ABRE	CACGTG	994	abscisic acid responsiveness
Mapoly0010s0053.1	ABRE	ACGTG	995	abscisic acid responsiveness
Mapoly0010s0053.1	ABRE	ACGTG	1742	abscisic acid responsiveness
Mapoly0010s0053.1	ABRE	ACGTG	1798	abscisic acid responsiveness
Mapoly0010s0053.1	CAT-box	GCCACT	1375	meristem expression
Mapoly0010s0053.1	CGTCA-motif	CGTCA	897	MeJA-responsiveness
Mapoly0010s0053.1	TCT-motif	TCTTAC	1009	light responsive element
Mapoly0010s0053.1	TGACG-motif	TGACG	897	MeJA-responsiveness
Mapoly0010s0053.1	O2-site	GATGATGTGG	733	zein metabolism regulation
Mapoly0090s0035.1	CGTCA-motif	CGTCA	31	MeJA-responsiveness
Mapoly0090s0035.1	CGTCA-motif	CGTCA	285	MeJA-responsiveness
Mapoly0090s0035.1	CGTCA-motif	CGTCA	785	MeJA-responsiveness
Mapoly0090s0035.1	TCA-element	TCAGAAGAGG	1324	salicylic acid responsiveness
Mapoly0090s0035.1	P-box	CCTTTTG	498	gibberellin-responsive element
Mapoly0090s0035.1	I-box	gGATAAGGTG	219	light responsive element
Mapoly0090s0035.1	circadian	CAAAGATATC	1714	circadian control
Mapoly0090s0035.1	TATC-box	TATCCCA	559	gibberellin-responsive element
Mapoly0090s0035.1	WUN-motif	AAATTTCCT	1318	wound-responsive element
Mapoly0090s0035.1	LTR	CCGAAA	1370	low-temperature responsiveness
Mapoly0090s0035.1	LTR	CCGAAA	1418	low-temperature responsiveness
Mapoly0090s0035.1	TCT-motif	TCTTAC	1661	light responsive element
Mapoly0090s0035.1	TC-rich repeats	ATTCTCTAAC	1174	defense and stress responsiveness
Mapoly0090s0035.1	TC-rich repeats	ATTCTCTAAC	1863	defense and stress responsiveness
Mapoly0090s0035.1	TGACG-motif	TGACG	31	MeJA-responsiveness
Mapoly0090s0035.1	TGACG-motif	TGACG	285	MeJA-responsiveness
Mapoly0090s0035.1	TGACG-motif	TGACG	785	MeJA-responsiveness
Mapoly0090s0035.1	Sp1	GGGCGG	23	light responsive element
Mapoly0090s0035.1	Sp1	GGGCGG	336	light responsive element
Mapoly0090s0035.1	Sp1	GGGCGG	1959	light responsive element
Mapoly0090s0035.1	O2-site	GATGA(C/T)(A/G)TG(A/G)	218	zein metabolism regulation
Mapoly0090s0035.1	O2-site	GATGATGTGG	1820	zein metabolism regulation
Mapoly0090s0035.1	G-box	CACGAC	744	light responsive element
Mapoly0090s0035.1	G-box	ACACGTG(G/t)CACC	1807	light responsive element
Mapoly0117s0011.1	ABRE	CGTACGTGCA	784	abscisic acid responsiveness
Mapoly0117s0011.1	ABRE	ACGTG	904	abscisic acid responsiveness
Mapoly0117s0011.1	ABRE	ACGTG	1896	abscisic acid responsiveness
Mapoly0117s0011.1	ABRE	TACGGTC	1918	abscisic acid responsiveness
Mapoly0117s0011.1	ABRE	CACGTG	1944	abscisic acid responsiveness
Mapoly0117s0011.1	ABRE	ACGTG	1945	abscisic acid responsiveness
Mapoly0117s0011.1	ARE	AAACCA	185	anaerobic induction
Mapoly0117s0011.1	G-box	CACGTC	903	light responsive element
Mapoly0117s0011.1	G-box	TACGTG	1895	light responsive element
Mapoly0117s0011.1	G-box	CACGTG	1944	light responsive element
Mapoly0117s0011.1	TCCC-motif	TCTCCCT	562	light responsive element
Mapoly0117s0011.1	GARE-motif	TCTGTTG	1484	gibberellin-responsive element
Mapoly0117s0011.1	MBS	CAACTG	1102	drought-inducibility
Mapoly0117s0011.1	GT1-motif	GGTTAA	1319	light responsive element
Mapoly0117s0011.1	LTR	CCGAAA	1142	low-temperature responsiveness
Mapoly0117s0011.1	LTR	CCGAAA	1650	low-temperature responsiveness
Mapoly0117s0011.1	TCT-motif	TCTTAC	706	light responsive element
Mapoly0117s0011.1	TGACG-motif	TGACG	1471	MeJA-responsiveness
Mapoly0117s0011.1	GATA-motif	GATAGGA	129	light responsive element
Mapoly0117s0011.1	I-box	atGATAAGGTC	270	light responsive element
Mapoly0117s0011.1	I-box	GTATAAGGCC	1990	light responsive element
Mapoly0117s0011.1	CGTCA-motif	CGTCA	1471	MeJA-responsiveness
Mapoly0117s0011.1	G-Box	CACGTG	1944	light responsive element
Mapoly0117s0011.1	CAT-box	GCCACT	352	meristem expression
Mapoly0117s0011.1	CAT-box	GCCACT	1080	meristem expression
Mapoly1353s0001.1	P-box	CCTTTTG	1523	gibberellin-responsive element
Mapoly1353s0001.1	TCA-element	TCAGAAGAGG	1046	salicylic acid responsiveness
Mapoly1353s0001.1	CAG-motif	GAAAGGCAGAC	1649	light responsive element
Mapoly1353s0001.1	TCCC-motif	TCTCCCT	1781	light responsive element
Mapoly1353s0001.1	Sp1	GGGCGG	1982	light responsive element
Mapoly1353s0001.1	GC-motif	CCCCCG	1113	anoxic specific inducibility
Mapoly1353s0001.1	GC-motif	CCCCCG	1889	anoxic specific inducibility
Mapoly1353s0001.1	GC-motif	CCCCCG	1901	anoxic specific inducibility

## Sheet: Table S5
Table S5. The number of each duplication type for GRF family genes and all genes in seven representative species.
Species	Dispersed				Proximal				Singleton				Tandem				WGD or Segmental
	All genes	Proportion	GRF	Proportion	All genes	Proportion	GRF	Proportion	All genes	Proportion	GRF	Proportion	All genes	Proportion	GRF	Proportion	All genes	Proportion	GRF	Proportion
Ostreococcus lucimarinus	2469	0.0311825	0	0	70	0.0053236	0	0	4381	0.105264	1	0.25	354	0.0204035	0	0	522	0.0176584	0	0
Marchantia polymorpha	8175	0.103247	4	0.121212	732	0.0556696	1	0.2	8944	0.214902	1	0.25	1402	0.0808069	0	0	34	0.00115016	0	0
Selaginella moellendorffii	10817	0.136615	2	0.0606061	2113	0.160697	0	0	3854	0.0926019	0	0	1162	0.0669741	0	0	4339	0.146781	2	0.0740741
Cinnamomum kanehirae	10159	0.128304	7	0.212121	2762	0.210054	2	0.4	3473	0.0834475	0	0	3734	0.215216	0	0	7771	0.26288	7	0.259259
Arabidopsis thaliana	10931	0.138054	5	0.151515	1061	0.0806905	0	0	4697	0.112857	0	0	3072	0.177061	0	0	7635	0.258279	4	0.148148
Oryza sativa	18150	0.229227	9	0.272727	3208	0.243973	1	0.2	10703	0.257166	1	0.25	3906	0.22513	0	0	6222	0.21048	8	0.296296
Fragaria vesca	18478	0.23337	6	0.181818	3203	0.243593	1	0.2	5567	0.133761	1	0.25	3720	0.214409	1	1	3038	0.102771	6	0.222222

## Sheet: Table S6
Table S6. The genepair of GRFs in slected species.
Species selected in representative plants		Ostreococcus lucimarinus		Marchantia polymorpha		Selaginella moellendorffili		Cinnamomum kanehirae		Arabidopsis thaliana		Oryza sativa		Fragaria vesca
At-AT2G45480.1	Ck-CKAN_01836600	0	0	0	0	412762	417311	CKAN_00351600	CKAN_02530200	AT2G36400.1	AT3G52910.1	LOC_Os02g45570.1	LOC_Os04g48510.1	FvH4_1g18220.t1	FvH4_2g32670.t1
At-AT2G06200.1	Ck-CKAN_02526100							CKAN_00974500	CKAN_01620200	AT2G22840.1	AT4G37740.1	LOC_Os02g47280.1	LOC_Os04g51190.1	FvH4_1g08440.t2	FvH4_6g34730.t1
At-AT3G13960.1	Ck-CKAN_02526100							CKAN_01540900	CKAN_01863900			LOC_Os02g53360.1	LOC_Os06g10570.1	FvH4_5g10750.t2	FvH4_7g32780.t1
At-AT2G22840.1	Os-LOC_Os03g51970.1											LOC_Os02g53690.1	LOC_Os06g10310.1
At-AT3G13960.1	Os-LOC_Os02g53690.1
At-AT2G22840.1	Fv-FvH4_1g18220.t1
At-AT2G22840.1	Fv-FvH4_2g32670.t1
At-AT2G36400.1	Fv-FvH4_6g18130.t1
At-AT2G45480.1	Fv-FvH4_7g12130.t1
At-AT3G52910.1	Fv-FvH4_6g18130.t1
At-AT4G37740.1	Fv-FvH4_1g18220.t1
At-AT4G37740.1	Fv-FvH4_2g32670.t1
At-AT5G53660.1	Fv-FvH4_7g32780.t1
At-AT2G06200.1	Ck-CKAN_02526100
At-AT3G13960.1	Ck-CKAN_02526100
Ck-CKAN_00351600	Os-LOC_Os02g53360.1
Ck-CKAN_00223800	Os-LOC_Os03g51970.1
Ck-CKAN_00351600	Os-LOC_Os06g10570.1
Ck-CKAN_00974500	Os-LOC_Os02g47280.1
Ck-CKAN_01836600	Os-LOC_Os02g45570.1
Ck-CKAN_01836600	Os-LOC_Os04g48510.1
Ck-CKAN_02526100	Os-LOC_Os02g53690.1
Ck-CKAN_02397400	Os-LOC_Os03g22540.1
Ck-CKAN_02526100	Os-LOC_Os06g10310.1
Ck-CKAN_02530200	Os-LOC_Os06g10570.1
Ck-CKAN_00223800	Fv-FvH4_1g18220.t1
Ck-CKAN_00223800	Fv-FvH4_2g32670.t1
Ck-CKAN_00351600	Fv-FvH4_6g22070.t1
Ck-CKAN_01540900	Fv-FvH4_7g32780.t1
Ck-CKAN_01836600	Fv-FvH4_7g12130.t1
Ck-CKAN_01863900	Fv-FvH4_7g32780.t1
Ck-CKAN_02526100	Fv-FvH4_6g34730.t1
At-AT3G13960.1	Os-LOC_Os02g53690.1
Ck-CKAN_00351600	Os-LOC_Os02g53360.1
Ck-CKAN_00223800	Os-LOC_Os03g51970.1
Ck-CKAN_00351600	Os-LOC_Os06g10570.1
Ck-CKAN_00974500	Os-LOC_Os02g47280.1
Ck-CKAN_01836600	Os-LOC_Os04g48510.1
Ck-CKAN_02526100	Os-LOC_Os02g53690.1
Ck-CKAN_02397400	Os-LOC_Os03g22540.1
Ck-CKAN_02526100	Os-LOC_Os06g10310.1
Ck-CKAN_02530200	Os-LOC_Os06g10570.1
Fv-FvH4_1g18220.t1	Os-LOC_Os03g51970.1
Fv-FvH4_2g32670.t1	Os-LOC_Os03g51970.1
Fv-FvH4_5g23900.t1	Os-LOC_Os02g47280.1
Fv-FvH4_5g23900.t1	Os-LOC_Os06g02560.1
Fv-FvH4_6g34730.t1	Os-LOC_Os06g10310.1
At-AT2G22840.1	Fv-FvH4_1g18220.t1
At-AT2G22840.1	Fv-FvH4_2g32670.t1
At-AT2G36400.1	Fv-FvH4_6g18130.t1
At-AT2G45480.1	Fv-FvH4_7g12130.t1
At-AT3G13960.1	Fv-FvH4_6g34730.t1
At-AT3G52910.1	Fv-FvH4_6g18130.t1
At-AT4G37740.1	Fv-FvH4_1g18220.t1
At-AT4G37740.1	Fv-FvH4_2g32670.t1
At-AT5G53660.1	Fv-FvH4_7g32780.t1
Fv-FvH4_1g18220.t1	Os-LOC_Os03g51970.1
Fv-FvH4_2g32670.t1	Os-LOC_Os03g51970.1
Fv-FvH4_5g23900.t1	Os-LOC_Os02g47280.1
Fv-FvH4_5g23900.t1	Os-LOC_Os06g02560.1

## Sheet: Table S7
Table S7. The details of downstream and upstream genes involved in GRFs in Arabidopsis.
TF	Target	Score
AT3G54340	AT2G22840	0.973273
AT3G59060	AT2G22840	0.972807
AT2G43010	AT2G22840	0.971026
AT5G13790	AT2G22840	0.962237
AT3G20770	AT2G22840	0.942807
AT4G36920	AT2G22840	0.928236
AT1G24260	AT2G22840	0.928236
AT1G69120	AT2G22840	0.923983
AT2G22840	AT4G04410	0.903158
AT2G20180	AT2G22840	0.89242
AT1G51700	AT2G22840	0.886612
AT2G22840	AT2G36400	0.853962
AT2G35530	AT2G22840	0.853775
AT2G36270	AT2G22840	0.85158
AT1G09530	AT2G22840	0.851221
AT3G10800	AT2G22840	0.849671
AT3G45610	AT2G22840	0.843544
AT2G22840	AT2G35940	0.828094
AT3G21890	AT2G22840	0.826706
AT2G37590	AT2G22840	0.818587
AT1G32150	AT2G22840	0.815805
AT5G10510	AT2G22840	0.810313
AT2G22840	AT3G29300	0.809088
AT2G45680	AT2G22840	0.802546
AT2G22840	AT3G25760	0.793519
AT1G75080	AT2G22840	0.79002
AT3G27010	AT2G22840	0.788983
AT2G22840	AT3G50950	0.788821
AT2G22840	AT3G53960	0.786002
AT2G22840	AT5G10510	0.786002
AT2G22840	AT5G15530	0.786002
AT2G22840	AT3G25180	0.779615
AT2G22840	AT3G03130	0.778987
AT2G22840	AT5G57710	0.778316
AT2G22840	AT1G65960	0.778173
AT2G22840	AT5G39030	0.77768
AT2G36400	AT2G22840	0.77768
AT2G22840	AT3G63430	0.777416
AT2G22840	AT5G37010	0.777209
AT2G22840	AT5G28640	0.777209
AT5G51870	AT2G22840	0.775917
AT5G08790	AT2G22840	0.775917
AT2G22840	AT4G36180	0.775477
AT5G28770	AT2G22840	0.77031
AT2G22840	AT1G57630	0.764952
AT2G22840	AT5G52320	0.764093
AT2G22840	AT1G64400	0.764089
AT1G64625	AT2G22840	0.76363
AT2G22840	AT5G54710	0.75789
AT2G22840	AT4G23220	0.755359
AT2G22840	AT4G38770	0.755211
AT2G22840	AT3G01680	0.753959
AT2G22840	AT1G72450	0.749642
AT2G22840	AT5G54720	0.748839
AT2G22840	AT1G30250	0.745758
AT5G46760	AT2G22840	0.744571
AT2G22840	AT3G44860	0.743765
AT2G22840	AT3G49120	0.742238
AT2G22840	AT4G19840	0.734213
AT2G22840	AT1G61660	0.731846
AT3G53200	AT2G22840	0.73086
AT2G22840	AT5G13200	0.726981
AT1G09030	AT2G22840	0.72447
AT1G26260	AT2G22840	0.718616
AT2G22840	AT4G23730	0.716742
AT2G22840	AT1G64370	0.716164
AT2G22840	AT1G78830	0.716164
AT2G22840	AT3G03990	0.715659
AT2G22840	AT2G34190	0.714376
AT1G59750	AT2G22840	0.712293
AT2G22840	AT5G27690	0.70537
AT2G22840	AT3G21100	0.704534
AT2G22840	AT2G30550	0.697389
AT3G10113	AT2G22840	0.691008
AT1G18570	AT2G22840	0.688721
AT2G22840	AT1G75640	0.68871
AT2G22840	AT1G70520	0.685633
AT2G22840	AT4G25240	0.679117
AT2G06200	AT2G22840	0.67589
AT4G11880	AT2G22840	0.671914
AT2G45660	AT2G22840	0.671914
AT2G35940	AT2G22840	0.668106
AT2G22840	AT1G11420	0.665301
AT2G22840	AT3G18370	0.665301
AT2G22840	AT3G56100	0.665175
AT2G22840	AT1G35350	0.661377
AT2G22840	AT4G15530	0.65906
AT2G22840	AT5G35770	0.655321
AT2G22840	AT2G31820	0.644426
AT2G22840	AT2G21800	0.641012
AT2G22840	AT2G01210	0.641012
AT2G22840	AT4G02410	0.640595
AT2G22840	AT5G12360	0.640097
AT2G22840	AT5G45780	0.639019
AT5G67110	AT2G22840	0.6368
AT2G22840	AT1G11592	0.630971
AT2G22840	AT5G57590	0.630971
AT2G22840	AT2G45480	0.627492
AT2G22840	AT2G35945	0.627492
AT2G22840	AT2G07170	0.627492
AT4G00050	AT2G22840	0.626989
AT2G22840	AT2G32160	0.626879
AT2G22840	AT3G26450	0.623129
AT4G14770	AT2G22840	0.621429
AT2G22840	AT4G04570	0.620522
AT2G22840	AT4G33050	0.619054
AT3G13040	AT2G22840	0.617722
AT2G22840	AT3G15353	0.617046
AT2G22840	AT4G16990	0.61667
AT4G16150	AT2G22840	0.615125
AT2G22840	AT3G01670	0.611727
AT3G54320	AT2G22840	0.611717
AT2G22840	AT2G25880	0.610216
AT2G22840	AT4G22690	0.609438
AT2G22840	AT2G26530	0.609168
AT3G02940	AT2G22840	0.608431
AT2G22840	AT5G50950	0.608206
AT2G22840	AT3G15840	0.607795
AT2G22840	AT5G49760	0.600063
AT2G22840	AT1G23130	0.599599
AT3G06490	AT2G22840	0.597698
AT5G11260	AT2G22840	0.59686
AT2G22840	AT3G13405	0.596161
AT2G22840	AT1G14880	0.596161
AT2G22840	AT3G57260	0.596161
AT2G22840	AT1G61120	0.596161
AT2G22840	AT2G14560	0.596161
AT2G22840	AT2G38240	0.596161
AT2G22840	AT1G67870	0.59467
AT2G22840	AT1G65190	0.594169
AT2G22840	AT5G47240	0.592672
AT2G22840	AT2G05520	0.591253
AT2G22840	AT2G06050	0.590537
AT4G28500	AT2G22840	0.589611
AT2G22840	AT5G04620	0.588695
AT2G22840	AT2G27830	0.588177
AT2G22840	AT5G20230	0.588177
AT2G22840	AT4G11890	0.588177
AT2G22840	AT2G41870	0.585648
AT2G22840	AT5G54940	0.585648
AT2G22840	AT3G57240	0.585082
AT2G22840	AT2G32860	0.58354
AT2G22840	AT5G13205	0.583229
AT2G22840	AT4G17250	0.582714
AT3G56400	AT2G22840	0.582581
AT2G22840	AT1G10780	0.58168
AT2G22840	AT5G24210	0.581648
AT2G22840	AT5G44568	0.58104
AT2G22840	AT1G67865	0.580952
AT2G22840	AT2G24850	0.580927
AT2G22840	AT3G26220	0.580361
AT2G22840	AT3G14620	0.576734
AT2G22840	AT3G50770	0.575723
AT2G22840	AT4G05520	0.575423
AT2G22840	AT5G44420	0.574997
AT2G22840	AT4G21920	0.574997
AT2G22840	AT3G26170	0.574611
AT2G22840	AT2G37390	0.572469
AT2G22840	AT5G46730	0.572385
AT2G22840	AT3G24250	0.570951
AT2G22840	AT3G22235	0.570951
AT2G22840	AT1G65090	0.570951
AT2G22840	AT1G50490	0.569278
AT2G22840	AT5G12890	0.568714
AT2G22840	AT2G43360	0.568714
AT2G22840	AT5G46260	0.568714
AT1G69570	AT2G22840	0.567873
AT4G34000	AT2G22840	0.56764
AT2G22840	AT5G37070	0.567355
AT2G46680	AT2G22840	0.566843
AT2G22840	AT1G01680	0.566347
AT4G10350	AT2G22840	0.565935
AT2G22840	AT1G32190	0.565614
AT2G22840	AT4G00780	0.564008
AT2G22840	AT4G30270	0.563762
AT1G10120	AT2G22840	0.563516
AT1G33240	AT2G22840	0.562474
AT2G22840	AT2G36770	0.562039
AT2G22840	AT3G56400	0.562039
AT2G22840	AT5G12460	0.561893
AT2G22840	AT3G04210	0.561893
AT2G22840	AT4G23150	0.561893
AT4G14410	AT2G22840	0.560813
AT2G22840	AT1G25145	0.560228
AT2G22840	AT2G38110	0.560228
AT2G22840	AT1G25430	0.560228
AT2G22840	AT1G65790	0.560228
AT2G22840	AT3G25770	0.560228
AT2G22840	AT3G16470	0.560228
AT2G22840	AT1G02930	0.560228
AT2G22840	AT3G53720	0.559994
AT2G22840	AT4G00970	0.559882
AT2G22840	AT1G54580	0.559792
AT2G22840	AT3G61610	0.559727
AT2G22840	AT5G56220	0.559525
AT2G22840	AT2G32870	0.559508
AT2G22840	AT5G58670	0.558808
AT3G04060	AT2G22840	0.558794
AT2G24260	AT2G22840	0.558794
AT5G58010	AT2G22840	0.558794
AT4G02590	AT2G22840	0.558794
AT1G03040	AT2G22840	0.558794
AT2G22840	AT4G29050	0.558738
AT3G03200	AT2G22840	0.557798
AT2G22840	AT1G26800	0.556544
AT2G22840	AT4G18010	0.556441
AT2G22840	AT5G61660	0.555173
AT1G01720	AT2G22840	0.553907
AT3G15030	AT2G22840	0.553907
AT2G22840	AT5G54170	0.553618
AT2G22840	AT1G79060	0.553323
AT2G22840	AT4G39640	0.553263
AT2G22840	AT2G32880	0.553132
AT2G22840	AT5G26920	0.553132
AT2G22840	AT2G34810	0.553132
AT2G22840	AT4G19050	0.552747
AT2G22840	AT4G15765	0.552073
AT2G22840	AT5G53830	0.552073
AT2G22840	AT4G29110	0.551477
AT2G22840	AT1G44350	0.551232
AT2G22840	AT3G55970	0.550744
AT2G22840	AT4G37790	0.550737
AT1G76420	AT2G22840	0.550589
AT2G22840	AT4G01730	0.549428
AT2G42280	AT2G22840	0.549316
AT3G46590	AT2G22840	0.548107
AT3G61120	AT2G22840	0.546978
AT4G17880	AT2G22840	0.54636
AT4G18960	AT2G22840	0.54636
AT2G22840	AT1G31540	0.546276
AT2G22840	AT4G22980	0.546147
AT2G22840	AT1G62400	0.546147
AT1G51070	AT2G22840	0.546058
AT5G60970	AT2G22840	0.545439
AT5G44080	AT2G22840	0.545418
AT1G03970	AT2G22840	0.545418
AT2G22840	AT1G51760	0.544845
AT2G22840	AT3G52910	0.544216
AT2G22840	AT1G23000	0.543786
AT2G45480	AT2G22840	0.542359
AT2G22840	AT3G24340	0.542132
AT2G22840	AT3G48720	0.54129
AT2G22840	AT1G67520	0.540704
AT1G34180	AT2G22840	0.5403
AT4G09180	AT2G22840	0.539507
AT2G43140	AT2G22840	0.539507
AT1G05805	AT2G22840	0.539507
AT3G19290	AT2G22840	0.539396
AT5G08130	AT2G22840	0.53923
AT2G22840	AT3G01080	0.539115
AT2G22840	AT1G50240	0.538392
AT4G21440	AT2G22840	0.538227
AT1G32640	AT2G22840	0.537823
AT4G09820	AT2G22840	0.537823
AT2G22840	AT5G15070	0.536954
AT5G47390	AT2G22840	0.536784
AT2G22840	AT5G40030	0.536037
AT3G12720	AT2G22840	0.535444
AT2G22840	AT2G40270	0.53429
AT2G22840	AT3G26280	0.533315
AT2G22840	AT5G57190	0.532772
AT2G22840	AT5G18600	0.5325
AT2G22840	AT5G66400	0.532144
AT3G45150	AT2G22840	0.530784
AT2G22840	AT3G56200	0.529907
AT2G22840	AT3G09730	0.529768
AT4G30980	AT2G22840	0.528421
AT2G22840	AT1G58561	0.52821
AT2G22840	AT4G15700	0.52821
AT2G22840	AT2G38170	0.52821
AT2G22840	AT5G24160	0.528079
AT1G35460	AT2G22840	0.527846
AT5G38860	AT2G22840	0.527203
AT1G59640	AT2G22840	0.527203
AT2G22750	AT2G22840	0.527203
AT4G36930	AT2G22840	0.526619
AT1G69010	AT2G22840	0.526525
AT2G22840	AT5G04690	0.52601
AT2G22840	AT1G64740	0.525731
AT2G22840	AT5G43440	0.525731
AT5G57150	AT2G22840	0.525083
AT1G01260	AT2G22840	0.525083
AT2G22840	AT1G71140	0.52506
AT3G23210	AT2G22840	0.524578
AT2G22840	AT5G25040	0.523334
AT2G22840	AT1G68620	0.523323
AT2G22840	AT3G14810	0.523309
AT2G22840	AT2G44290	0.522921
AT2G22840	AT1G80370	0.522348
AT2G22840	AT5G58120	0.521677
AT3G56850	AT2G22840	0.521622
AT2G22840	AT4G34920	0.520899
AT3G10490	AT2G22840	0.520504
AT5G04410	AT2G22840	0.520504
AT2G22840	AT1G04150	0.520169
AT2G22840	AT4G23260	0.519769
AT4G28800	AT2G22840	0.5188
AT4G28811	AT2G22840	0.5188
AT4G28815	AT2G22840	0.5188
AT4G28790	AT2G22840	0.5188
AT1G53230	AT2G22840	0.518391
AT1G78700	AT2G22840	0.518324
AT1G16060	AT2G22840	0.518324
AT1G79700	AT2G22840	0.518324
AT1G30210	AT2G22840	0.518324
AT4G37750	AT2G22840	0.518324
AT2G22840	AT2G01670	0.517376
AT1G19350	AT2G22840	0.517354
AT1G49720	AT2G22840	0.516927
AT4G36780	AT2G22840	0.516927
AT4G18890	AT2G22840	0.516927
AT5G61620	AT2G22840	0.516506
AT2G22840	AT5G63850	0.516288
AT2G22840	AT4G13820	0.51593
AT3G17730	AT2G22840	0.514259
AT2G22840	AT2G29450	0.513922
AT2G22840	AT5G17160	0.513922
AT2G22840	AT1G76360	0.513592
AT2G22840	AT5G25440	0.513592
AT2G22840	AT4G37740	0.513592
AT1G51140	AT2G22840	0.513539
AT5G01380	AT2G22840	0.513293
AT3G57230	AT2G22840	0.513088
AT2G18300	AT2G22840	0.512433
AT2G22840	AT1G22170	0.512067
AT5G15830	AT2G22840	0.512029
AT2G22840	AT1G33600	0.511787
AT2G22840	AT2G46600	0.511658
AT2G45650	AT2G22840	0.511408
AT2G22840	AT3G04030	0.511128
AT2G22840	AT5G49660	0.510738
AT4G37740	AT2G22840	0.510137
AT1G13260	AT2G22840	0.50996
AT4G34530	AT2G22840	0.509873
AT1G68920	AT2G22840	0.509873
AT1G25330	AT2G22840	0.509873
AT5G23280	AT2G22840	0.50986
AT5G08070	AT2G22840	0.508781
AT5G22890	AT2G22840	0.508304
AT5G59430	AT2G22840	0.508219
AT5G61270	AT2G22840	0.507348
AT4G21330	AT2G22840	0.50718
AT2G22840	AT3G20300	0.506847
AT3G47620	AT2G22840	0.506573
AT2G22840	AT1G72900	0.505885
AT1G35560	AT2G22840	0.505055
AT1G34370	AT2G22840	0.504911
AT2G22840	AT1G49475	0.504893
AT2G22840	AT4G25940	0.504188
AT1G72010	AT2G22840	0.503656
AT2G01760	AT2G22840	0.502031
AT1G69690	AT2G22840	0.501683
AT2G22840	AT3G62410	0.501662
AT1G45249	AT2G22840	0.501448
AT3G15500	AT2G22840	0.501222
AT5G08330	AT2G22840	0.500668
AT1G19790	AT2G22840	0.500668
AT1G46264	AT2G22840	0.500662
AT3G23690	AT2G22840	0.500438
AT4G22070	AT2G22840	0.500369
AT5G03790	AT2G22840	0.500005
AT2G22840	AT5G39020	0.499025
AT1G62300	AT2G22840	0.498978
AT3G02150	AT2G22840	0.498535
AT3G10480	AT2G22840	0.497368
AT2G22840	AT1G19300	0.496653
AT2G22840	AT5G01540	0.496418
AT2G22840	AT3G61210	0.496418
AT2G22840	AT5G36220	0.495426
AT2G46270	AT2G22840	0.495255
AT4G11660	AT2G22840	0.494975
AT2G22840	AT4G24610	0.493841
AT2G22840	AT4G26660	0.492713
AT4G33280	AT2G22840	0.491815
AT2G22840	AT1G67980	0.490675
AT3G15170	AT2G22840	0.490172
AT2G22840	AT1G21740	0.489799
AT2G22840	AT3G01960	0.487869
AT2G22840	AT4G15690	0.487869
AT1G28470	AT2G22840	0.487216
AT2G22840	AT2G38800	0.486538
AT2G22840	AT3G07320	0.485175
AT4G36540	AT2G22840	0.485061
AT2G22840	AT3G25572	0.484966
AT2G22840	AT1G33770	0.484487
AT2G22840	AT4G21440	0.482035
AT5G54680	AT2G22840	0.481451
AT2G22840	AT3G07700	0.480656
AT4G18770	AT2G22840	0.480412
AT2G22840	AT1G53440	0.480089
AT2G22840	AT4G23250	0.478247
AT2G22840	AT5G52310	0.47789
AT5G06950	AT2G22840	0.477207
AT2G22840	AT2G47190	0.477068
AT4G30080	AT2G22840	0.476686
AT2G22840	AT2G26760	0.476073
AT4G17980	AT2G22840	0.475717
AT5G02460	AT2G22840	0.475443
AT2G28810	AT2G22840	0.475443
AT3G55370	AT2G22840	0.475443
AT3G18990	AT2G22840	0.475443
AT5G66940	AT2G22840	0.475443
AT5G62940	AT2G22840	0.475443
AT2G22840	AT4G16000	0.475188
AT3G04070	AT2G22840	0.474859
AT2G22840	AT5G44565	0.471807
AT2G22840	AT2G14080	0.471165
AT2G22840	AT2G15580	0.470377
AT2G22840	AT5G42780	0.470161
AT2G22840	AT4G30820	0.469724
AT2G22840	AT4G24710	0.469724
AT2G22840	AT2G01120	0.469724
AT2G22840	AT3G48210	0.469724
AT2G22840	AT4G28070	0.469724
AT2G22840	AT4G30700	0.469724
AT1G32870	AT2G22840	0.468982
AT2G18060	AT2G22840	0.46834
AT2G22840	AT5G57035	0.467573
AT2G22840	AT1G24575	0.466939
AT3G01530	AT2G22840	0.466056
AT5G62610	AT2G22840	0.466056
AT5G53950	AT2G22840	0.466056
AT4G36730	AT2G22840	0.466001
AT1G22070	AT2G22840	0.465382
AT5G06960	AT2G22840	0.465382
AT2G46970	AT2G22840	0.465179
AT2G22840	AT3G51740	0.46461
AT2G22840	AT1G63350	0.46461
AT2G46510	AT2G22840	0.464317
AT5G46830	AT2G22840	0.464317
AT2G24430	AT2G22840	0.463625
AT5G49330	AT2G22840	0.463059
AT1G77920	AT2G22840	0.461816
AT1G31140	AT2G22840	0.460858
AT3G11280	AT2G22840	0.459108
AT2G22840	AT1G80180	0.456587
AT2G22840	AT1G54385	0.455676
AT2G22840	AT5G64700	0.455223
AT2G22840	AT1G66250	0.454706
AT2G22840	AT4G28400	0.453528
AT2G22840	AT1G70290	0.452426
AT2G22840	AT3G03870	0.452407
AT2G22840	AT1G08900	0.452407
AT2G22840	AT1G64360	0.451464
AT2G22840	AT4G10630	0.449949
AT2G22840	AT2G16580	0.449949
AT2G22840	AT1G26680	0.449674
AT3G01330	AT2G22840	0.449647
AT2G22840	AT4G18210	0.44925
AT2G22840	AT4G23880	0.44925
AT4G37790	AT2G22840	0.448764
AT2G02070	AT2G22840	0.448555
AT2G22840	AT2G18690	0.448412
AT2G22840	AT1G06830	0.448412
AT5G39610	AT2G22840	0.448333
AT2G22840	AT5G26000	0.447531
AT2G22840	AT1G52670	0.447531
AT3G18400	AT2G22840	0.445442
AT2G22840	AT1G08560	0.443093
AT2G22840	AT3G09520	0.442787
AT4G21030	AT2G22840	0.442663
AT1G06070	AT2G22840	0.442375
AT2G22840	AT5G67270	0.441692
AT1G43700	AT2G22840	0.441391
AT2G22840	AT5G61560	0.441373
AT2G22840	AT4G24120	0.440739
AT2G22840	AT2G30540	0.440615
AT2G22840	AT1G06590	0.440569
AT2G22840	AT1G47128	0.439548
AT1G18400	AT2G22840	0.437119
AT3G07340	AT2G22840	0.437119
AT1G73830	AT2G22840	0.437119
AT5G50915	AT2G22840	0.437119
AT5G48560	AT2G22840	0.437119
AT5G64060	AT2G22840	0.436931
AT2G22840	AT1G04425	0.435877
AT2G22840	AT5G41710	0.435794
AT2G18160	AT2G22840	0.435457
AT2G22840	AT1G79430	0.434921
AT2G40740	AT2G22840	0.434641
AT1G08320	AT2G22840	0.433003
AT1G68640	AT2G22840	0.433003
AT2G22840	AT1G01560	0.43155
AT4G01500	AT2G22840	0.431309
AT5G03150	AT2G22840	0.430181
AT1G26680	AT2G22840	0.42993
AT2G22840	AT3G16490	0.429177
AT4G12670	AT2G22840	0.428653
AT2G22840	AT5G06870	0.428456
AT1G65910	AT2G22840	0.427949
AT2G22840	AT1G02690	0.427258
AT2G22840	AT4G00330	0.426852
AT2G02450	AT2G22840	0.426723
AT2G22840	AT5G47560	0.426654
AT4G36160	AT2G22840	0.426376
AT2G22840	AT2G34600	0.425948
AT5G51910	AT2G22840	0.425576
AT2G22840	AT4G27250	0.425006
AT2G22840	AT1G67470	0.425006
AT2G22840	AT3G05020	0.423965
AT2G22840	AT2G26690	0.423807
AT2G22840	AT5G63920	0.423522
AT2G22840	AT3G58720	0.422607
AT2G22840	AT1G77580	0.422165
AT2G22840	AT5G10946	0.421443
AT2G22840	AT4G33130	0.421267
AT2G22840	AT5G25090	0.420589
AT2G22840	AT4G28490	0.420589
AT4G04450	AT2G22840	0.420492
AT2G22840	AT1G20060	0.419919
AT2G22840	AT5G45530	0.419919
AT2G22840	AT5G62550	0.419919
AT2G22840	AT2G19130	0.419684
AT2G22840	AT4G11080	0.419478
AT2G22840	AT2G26180	0.419478
AT2G22840	AT4G32830	0.419265
AT2G22840	AT5G60210	0.418724
AT2G22840	AT1G71040	0.418607
AT2G22840	AT1G48745	0.418441
AT5G56840	AT2G22840	0.41784
AT2G22840	AT1G54510	0.417562
AT2G22840	AT4G33565	0.417562
AT3G01970	AT2G22840	0.417386
AT2G22840	AT2G39010	0.416846
AT2G22840	AT3G20260	0.416846
AT2G22840	AT4G38370	0.416745
AT2G22840	AT1G56020	0.416625
AT2G22840	AT5G22860	0.416625
AT2G22840	AT2G42760	0.416625
AT2G22840	AT2G36800	0.416281
AT2G22840	AT1G66920	0.416281
AT2G22840	AT1G79160	0.416281
AT2G22840	AT4G01600	0.415968
AT2G22840	AT1G50110	0.41545
AT2G22840	AT1G53560	0.414907
AT2G22840	AT3G10310	0.414907
AT2G22840	AT1G20610	0.414888
AT2G22840	AT1G22350	0.41378
AT3G24520	AT2G22840	0.413768
AT2G22840	AT5G42700	0.413749
AT2G22840	AT1G33265	0.413645
AT2G22840	AT3G55660	0.413565
AT3G56660	AT2G22840	0.412818
AT2G40950	AT2G22840	0.412818
AT2G04038	AT2G22840	0.412786
AT2G22840	AT1G31820	0.412428
AT2G22840	AT1G66970	0.412282
AT2G22840	AT4G13370	0.412027
AT2G22840	AT1G22890	0.411893
AT2G22840	AT4G03420	0.411858
AT2G22840	AT3G14190	0.41179
AT2G22840	AT5G07140	0.41179
AT5G65210	AT2G22840	0.411715
AT1G69540	AT2G22840	0.411637
AT2G22840	AT1G10150	0.410766
AT2G22840	AT4G33270	0.410327
AT2G22840	AT2G15320	0.410254
AT2G22840	AT5G26340	0.410232
AT2G22840	AT2G03540	0.410168
AT2G22840	AT4G02600	0.409976
AT2G22840	AT3G14000	0.409868
AT3G12250	AT2G22840	0.4092
AT2G22840	AT4G37490	0.409124
AT5G38800	AT2G22840	0.40904
AT5G12870	AT2G22840	0.408937
AT2G22840	AT4G31355	0.408681
AT2G22840	AT5G43470	0.408615
AT3G27785	AT2G22840	0.408239
AT2G22840	AT1G20620	0.408199
AT2G22840	AT5G38240	0.407988
AT2G22840	AT2G20515	0.407652
AT2G22840	AT5G33300	0.407503
AT5G18450	AT2G22840	0.407368
AT5G39820	AT2G22840	0.406923
AT5G41030	AT2G22840	0.406907
AT2G22840	AT3G53380	0.40658
AT3G22780	AT2G22840	0.406362
AT2G22840	AT4G25640	0.406206
AT2G22840	AT2G27970	0.405703
AT2G22840	AT1G03400	0.405604
AT2G22840	AT5G40170	0.405458
AT2G22840	AT4G26070	0.405328
AT2G22840	AT4G11720	0.405062
AT1G42990	AT2G22840	0.405009
AT2G22840	AT1G02970	0.404998
AT2G22840	AT5G53050	0.404424
AT2G22840	AT3G54180	0.403432
AT2G22840	AT3G28100	0.403303
AT2G22840	AT4G28290	0.403299
AT2G22840	AT5G10160	0.403221
AT4G18880	AT2G22840	0.403168
AT2G22840	AT3G01410	0.403096
AT2G22840	AT5G25140	0.402364
AT2G22840	AT4G24350	0.402364
AT2G22840	AT2G26570	0.401483
AT2G22840	AT3G19553	0.401405
AT2G22840	AT5G44560	0.401347
AT2G22840	AT4G18197	0.40071
AT2G22840	AT2G39030	0.40071
AT2G22840	AT5G05600	0.40071
AT2G22840	AT3G21320	0.40071
AT2G22840	AT2G43510	0.40071
AT2G22840	AT1G47540	0.40071
AT2G22840	AT5G14740	0.40071
AT2G22840	AT3G22415	0.40071
AT2G22840	AT2G34700	0.40071
AT2G22840	AT3G23167	0.40071
AT2G22840	AT5G52120	0.399857
AT2G22840	AT3G11520	0.399631
AT2G22840	AT2G16700	0.399113
AT2G22840	AT5G67340	0.399113
AT2G22840	AT2G05330	0.399113
AT2G22840	AT5G59970	0.398615
AT2G22840	AT5G42010	0.398615
AT2G22840	AT1G76550	0.398119
AT3G20840	AT2G22840	0.397612
AT1G34190	AT2G22840	0.397612
AT2G22840	AT5G46240	0.39755
AT2G22840	AT5G13840	0.39755
AT2G22840	AT4G16890	0.39755
AT2G22840	AT4G36710	0.39755
AT2G22840	AT4G04653	0.397486
AT2G22840	AT2G05940	0.397486
AT2G22840	AT3G14060	0.397277
AT2G22840	AT4G02290	0.397277
AT2G22840	AT5G61520	0.397078
AT2G22840	AT2G37420	0.396962
AT2G22840	AT4G34120	0.396599
AT1G72740	AT2G22840	0.396544
AT2G22840	AT5G25120	0.396355
AT2G22840	AT4G13690	0.395625
AT2G22840	AT2G31880	0.39548
AT2G22840	AT1G73040	0.395056
AT2G22840	AT1G10090	0.395056
AT2G22840	AT4G01270	0.395056
AT2G22840	AT5G66230	0.394983
AT2G22840	AT2G41225	0.394974
AT2G22840	AT3G22231	0.394974
AT2G22840	AT2G25510	0.394974
AT2G22840	AT4G36500	0.394974
AT2G15660	AT2G22840	0.394438
AT2G22840	AT1G03080	0.394352
AT2G22840	AT2G29890	0.394312
AT2G22840	AT4G14330	0.394312
AT2G22840	AT2G02450	0.394216
AT2G22840	AT2G22230	0.394216
AT2G22840	AT1G49580	0.394216
AT2G47900	AT2G22840	0.394128
AT2G25000	AT2G22840	0.393869
AT3G02990	AT2G22840	0.393828
AT2G22840	AT1G65710	0.393171
AT2G22840	AT3G51280	0.393171
AT2G22840	AT4G28350	0.393167
AT2G22840	AT2G38640	0.393121
AT2G22840	AT1G20930	0.393114
AT2G22840	AT5G48720	0.393095
AT2G22840	AT1G59540	0.393095
AT2G22840	AT1G23890	0.392955
AT2G22840	AT5G43450	0.392952
AT2G22840	AT5G55520	0.392823
AT2G22840	AT5G56580	0.392802
AT2G22840	AT5G09300	0.392802
AT2G22840	AT2G35160	0.392779
AT2G22840	AT3G52580	0.392426
AT2G22840	AT2G04080	0.392248
AT2G22840	AT1G30757	0.392248
AT3G30530	AT2G22840	0.392042
AT2G22840	AT4G38070	0.391964
AT2G22840	AT5G04020	0.391194
AT2G22840	AT1G70700	0.391109
AT2G22840	AT1G27290	0.390988
AT2G22840	AT1G11220	0.390787
AT2G22840	AT5G17450	0.390761
AT3G24050	AT2G22840	0.39072
AT2G22840	AT2G04795	0.390495
AT2G22840	AT1G06660	0.390495
AT2G22840	AT4G13050	0.390118
AT2G22840	AT1G56520	0.389999
AT2G22840	AT4G12540	0.389999
AT2G22840	AT3G05330	0.389904
AT2G22840	AT3G09080	0.389904
AT1G16490	AT2G22840	0.389898
AT2G40750	AT2G22840	0.388889
AT4G11070	AT2G22840	0.388889
AT2G46400	AT2G22840	0.388889
AT4G23810	AT2G22840	0.388889
AT5G24110	AT2G22840	0.388889
AT2G22840	AT4G04960	0.388858
AT2G22840	AT1G65970	0.388082
AT2G22840	AT1G50650	0.388082
AT3G16940	AT2G22840	0.388029
AT2G22840	AT5G48500	0.387931
AT2G22840	AT2G25060	0.387792
AT2G22840	AT3G06030	0.387655
AT2G22840	AT3G52110	0.387495
AT2G22840	AT1G78230	0.387411
AT2G22840	AT2G20630	0.387234
AT2G22840	AT3G63420	0.387209
AT2G22840	AT3G58650	0.387085
AT2G22840	AT4G15830	0.387085
AT2G22840	AT4G28950	0.387085
AT2G22840	AT1G63100	0.38691
AT2G22840	AT5G07810	0.386844
AT2G22840	AT5G51600	0.386844
AT2G22840	AT1G06310	0.386742
AT2G22840	AT2G06200	0.386742
AT2G22840	AT5G50390	0.386687
AT2G22840	AT3G25620	0.386687
AT2G22840	AT3G54710	0.386424
AT2G22840	AT4G24450	0.386177
AT2G22840	AT2G17620	0.386089
AT2G22840	AT2G05990	0.385976
AT2G22840	AT3G51230	0.385744
AT2G22840	AT4G00750	0.385356
AT2G22840	AT5G23910	0.385356
AT5G62380	AT2G22840	0.385219
AT2G22840	AT2G04235	0.384724
AT2G22840	AT4G21900	0.384415
AT2G22840	AT5G06460	0.384175
AT2G22840	AT5G02740	0.384064
AT2G22840	AT5G62710	0.384002
AT2G22840	AT2G30200	0.384002
AT2G22840	AT1G33720	0.383974
AT2G22840	AT3G56360	0.383857
AT2G22840	AT5G24970	0.383857
AT3G28910	AT2G22840	0.383697
AT3G49690	AT2G22840	0.383008
AT5G57620	AT2G22840	0.383008
AT5G65790	AT2G22840	0.383008
AT2G22840	AT1G04400	0.382983
AT2G22840	AT5G22270	0.382528
AT2G22840	AT4G31840	0.38186
AT2G22840	AT1G70750	0.381718
AT1G12260	AT2G22840	0.381713
AT2G22840	AT5G54660	0.381707
AT2G22840	AT1G49910	0.381679
AT2G22840	AT2G15310	0.380866
AT2G22840	AT5G64240	0.38066
AT2G22840	AT3G54560	0.38066
AT2G22840	AT3G51720	0.38066
AT2G22840	AT2G03530	0.380497
AT3G51080	AT2G22840	0.380153
AT2G22840	AT1G67560	0.380022
AT2G22840	AT5G01750	0.380004
AT3G60530	AT2G22840	0.379459
AT3G62420	AT2G22840	0.379358
AT2G22840	AT3G29770	0.37919
AT2G22840	AT1G76540	0.378618
AT2G22840	AT4G10080	0.377928
AT2G22840	AT4G22710	0.37771
AT5G09410	AT2G22840	0.377298
AT2G22840	AT5G48380	0.377244
AT1G01030	AT2G22840	0.377147
AT3G14180	AT2G22840	0.377147
AT2G22840	AT3G46530	0.376921
AT2G22840	AT5G02620	0.376921
AT2G22840	AT1G18550	0.37665
AT5G10030	AT2G22840	0.376189
AT2G22840	AT5G05510	0.376009
AT4G34590	AT2G22840	0.375212
AT1G75390	AT2G22840	0.375212
AT2G22840	AT2G19310	0.374859
AT2G22840	AT5G01910	0.374859
AT1G08010	AT2G22840	0.374612
AT2G22840	AT3G16220	0.374607
AT2G22840	AT4G09060	0.37446
AT2G22840	AT1G44110	0.37446
AT2G22840	AT2G44190	0.374086
AT2G40620	AT2G22840	0.372368
AT2G22840	AT5G19340	0.371993
AT2G22840	AT5G56260	0.371953
AT2G22840	AT3G44050	0.371824
AT2G22840	AT5G10020	0.371664
AT2G22840	AT5G25130	0.371395
AT2G22840	AT1G16410	0.371388
AT2G22840	AT4G37800	0.371388
AT2G22840	AT3G10870	0.371388
AT2G22840	AT5G28237	0.371388
AT2G22840	AT5G07190	0.371388
AT2G22840	AT2G21140	0.371388
AT2G22840	AT5G36800	0.369841
AT2G22840	AT1G75410	0.369811
AT2G38090	AT2G22840	0.369685
AT4G38620	AT2G22840	0.369524
AT2G22840	AT4G04293	0.369117
AT2G22840	AT4G23290	0.369117
AT2G22840	AT4G30880	0.369117
AT2G22840	AT1G66100	0.369117
AT2G22840	AT4G28365	0.369117
AT2G22840	AT1G33960	0.369117
AT2G22840	AT2G37290	0.369117
AT5G25830	AT2G22840	0.368787
AT2G22840	AT1G10520	0.368402
AT2G22840	AT1G66090	0.368327
AT2G22840	AT2G33560	0.368217
AT2G22840	AT2G38620	0.368107
AT2G22840	AT1G21000	0.367499
AT2G22840	AT2G34670	0.367193
AT2G22840	AT1G10030	0.367193
AT2G22840	AT3G44150	0.367193
AT2G22840	AT1G62640	0.367193
AT2G22840	AT5G16250	0.367143
AT2G22840	AT5G19240	0.367136
AT2G22840	AT1G17610	0.366571
AT3G12730	AT2G22840	0.364839
AT2G22840	AT3G25110	0.364629
AT2G22840	AT5G07500	0.364473
AT2G22840	AT1G21270	0.364473
AT2G22840	AT5G25250	0.364473
AT2G22840	AT4G23670	0.364473
AT2G22840	AT1G13930	0.364473
AT2G22840	AT4G36570	0.364473
AT2G22840	AT1G61600	0.364473
AT2G22840	AT5G35735	0.364473
AT2G22840	AT1G76960	0.364473
AT2G22840	AT4G28230	0.363891
AT2G22840	AT4G12700	0.363453
AT1G77200	AT2G22840	0.362124
AT5G58900	AT2G22840	0.361536
AT2G22840	AT3G01330	0.36086
AT2G22840	AT3G24660	0.360302
AT2G22840	AT5G42330	0.360302
AT2G22840	AT3G26480	0.360259
AT2G22840	AT5G51590	0.360259
AT2G22840	AT1G72180	0.360234
AT2G22840	AT4G21820	0.359931
AT2G22840	AT5G27680	0.359433
AT2G22840	AT4G14490	0.359433
AT2G22840	AT2G19440	0.358722
AT2G22840	AT3G04850	0.358389
AT2G22840	AT5G25220	0.358268
AT1G74650	AT2G22840	0.358164
AT2G22840	AT3G48900	0.358123
AT2G22840	AT2G19090	0.357652
AT4G17570	AT2G22840	0.357579
AT4G01680	AT2G22840	0.357311
AT1G69490	AT2G22840	0.357115
AT2G22840	AT4G20430	0.357053
AT2G22840	AT5G56120	0.357053
AT2G22840	AT1G78770	0.357053
AT2G22840	AT3G02640	0.357053
AT2G22840	AT5G42530	0.357011
AT2G22840	AT1G71000	0.357011
AT2G22840	AT4G19520	0.357011
AT2G22840	AT5G38180	0.357011
AT3G23250	AT2G22840	0.356751
AT2G22840	AT4G17190	0.355992
AT3G21270	AT2G22840	0.352942
AT2G22840	AT5G24780	0.351573
AT2G22840	AT4G31800	0.351573
AT2G22840	AT4G30450	0.351573
AT2G22840	AT5G19600	0.351573
AT2G22840	AT3G54320	0.351573
AT2G22840	AT1G67195	0.351573
AT2G22840	AT1G72520	0.351573
AT2G22840	AT5G46530	0.351573
AT2G22840	AT2G05380	0.351573
AT2G22840	AT4G14365	0.351573
AT2G22840	AT5G62800	0.351573
AT2G22840	AT2G15080	0.351573
AT4G36710	AT2G22840	0.351062
AT2G22840	AT4G21650	0.351023
AT2G22840	AT3G01500	0.351023
AT2G22840	AT1G09470	0.350098
AT5G13790	AT4G37740	0.9609
AT2G43010	AT4G37740	0.94743
AT1G24260	AT4G37740	0.928236
AT3G54340	AT4G37740	0.923983
AT5G20240	AT4G37740	0.923983
AT1G69120	AT4G37740	0.923983
AT3G20770	AT4G37740	0.916203
AT5G52660	AT4G37740	0.837734
AT4G37740	AT3G25180	0.779615
AT4G37740	AT2G24700	0.750059
AT4G37740	AT3G44860	0.740948
AT4G37740	AT1G70640	0.732156
AT4G01280	AT4G37740	0.728798
AT1G59750	AT4G37740	0.712293
AT4G37740	AT4G16740	0.70995
AT3G13040	AT4G37740	0.702999
AT3G51060	AT4G37740	0.697549
AT4G37740	AT1G28290	0.68276
AT4G37740	AT1G43800	0.675543
AT4G37740	AT2G43050	0.674205
AT4G36990	AT4G37740	0.671914
AT2G45660	AT4G37740	0.669035
AT1G19350	AT4G37740	0.644881
AT3G59060	AT4G37740	0.628347
AT4G37740	AT5G24770	0.596161
AT4G37740	AT2G42840	0.596161
AT4G37740	AT1G70700	0.595901
AT4G37740	AT5G58670	0.58826
AT4G37740	AT1G17380	0.588177
AT4G37740	AT5G20230	0.584894
AT4G11880	AT4G37740	0.574507
AT4G37740	AT5G54190	0.570951
AT4G37740	AT5G44120	0.570951
AT5G03150	AT4G37740	0.567132
AT4G37740	AT5G44440	0.561893
AT4G37740	AT1G62500	0.561893
AT4G37740	AT5G17800	0.561893
AT4G37740	AT5G48890	0.560228
AT4G37740	AT3G29300	0.559288
AT4G37740	AT2G34810	0.550739
AT4G37740	AT3G18960	0.545367
AT4G37740	AT3G16490	0.544179
AT4G37740	AT3G14810	0.543792
AT4G37740	AT5G13200	0.542498
AT4G37740	AT5G11020	0.538116
AT3G54220	AT4G37740	0.537813
AT4G37740	AT1G06080	0.53695
AT4G37740	AT3G61610	0.536796
AT4G37740	AT2G34655	0.536036
AT4G37740	AT5G60210	0.535822
AT2G47190	AT4G37740	0.535437
AT4G37740	AT3G53960	0.533944
AT4G37740	AT1G65800	0.533457
AT4G37740	AT1G61610	0.532776
AT4G37740	AT4G11080	0.532772
AT4G37740	AT1G64360	0.530248
AT4G37740	AT2G35070	0.524855
AT4G37740	AT1G14900	0.523334
AT4G37740	AT1G72450	0.521616
AT4G37740	AT1G23000	0.519769
AT4G37740	AT4G18990	0.516877
AT4G37740	AT2G37390	0.514939
AT4G37740	AT5G51210	0.514431
AT2G22840	AT4G37740	0.513592
AT4G37740	AT5G15530	0.511998
AT4G37740	AT2G22840	0.510137
AT4G34680	AT4G37740	0.509958
AT4G37740	AT5G52390	0.509957
AT4G37740	AT3G21090	0.508279
AT4G37740	AT2G17620	0.507688
AT4G37740	AT4G21270	0.507197
AT4G37740	AT4G14770	0.500656
AT4G36710	AT4G37740	0.499713
AT4G37740	AT1G67865	0.499107
AT4G37740	AT2G29350	0.499107
AT2G45050	AT4G37740	0.496923
AT4G37740	AT1G61120	0.495938
AT4G37740	AT5G05600	0.495938
AT4G37740	AT5G22940	0.495938
AT4G37740	AT2G42540	0.493001
AT4G37740	AT2G32160	0.493001
AT4G37740	AT3G24650	0.491721
AT4G37740	AT1G23380	0.490602
AT4G37740	AT5G06940	0.489528
AT4G37740	AT5G51270	0.488043
AT4G37740	AT5G25380	0.486689
AT3G60530	AT4G37740	0.48561
AT4G37740	AT1G26680	0.484533
AT4G37740	AT3G20260	0.48112
AT4G37740	AT5G06150	0.479545
AT4G37740	AT2G41340	0.477415
AT4G37740	AT1G77580	0.476311
AT4G37740	AT4G22233	0.475438
AT4G37740	AT2G06200	0.472079
AT4G37740	AT1G65710	0.471474
AT4G37740	AT3G04210	0.46852
AT4G37740	AT5G33395	0.46852
AT4G37740	AT5G15970	0.467815
AT4G37740	AT4G08150	0.467815
AT4G37740	AT5G48310	0.465542
AT5G02460	AT4G37740	0.464942
AT4G37740	AT1G55200	0.463272
AT4G37740	AT5G28237	0.46215
AT4G37740	AT4G29270	0.459429
AT4G37740	AT3G49130	0.457217
AT4G37740	AT1G49580	0.455924
AT4G37740	AT1G29270	0.454447
AT4G37740	AT5G52320	0.45426
AT4G37740	AT2G45480	0.45298
AT4G37740	AT5G61130	0.452484
AT4G37740	AT3G50770	0.451946
AT4G37740	AT4G00250	0.450881
AT4G37740	AT2G17490	0.450732
AT1G23380	AT4G37740	0.449647
AT4G37740	AT1G18550	0.44925
AT4G37740	AT1G13990	0.448749
AT4G37740	AT5G38710	0.448412
AT4G37740	AT1G25430	0.445136
AT4G37740	AT3G10290	0.445013
AT4G37740	AT1G21550	0.444732
AT4G37740	AT5G44005	0.443916
AT4G37740	AT5G01335	0.443778
AT4G37740	AT4G23600	0.442589
AT1G09530	AT4G37740	0.442436
AT4G37740	AT2G25130	0.442421
AT4G37740	AT3G27410	0.442291
AT4G37740	AT5G19340	0.442111
AT4G37740	AT3G14440	0.441945
AT4G37740	AT2G34700	0.44191
AT5G04410	AT4G37740	0.441412
AT4G37740	AT2G45660	0.441122
AT4G37740	AT5G40030	0.441098
AT4G37740	AT5G14750	0.439806
AT4G37740	AT4G29140	0.439733
AT4G37740	AT3G05650	0.438997
AT4G37740	AT1G67035	0.43827
AT4G37740	AT4G37980	0.436865
AT4G37740	AT1G31550	0.436449
AT4G37740	AT2G47190	0.436239
AT4G37740	AT4G36180	0.435255
AT4G37740	AT5G45700	0.432416
AT4G37740	AT3G12870	0.431936
AT4G37740	AT5G45840	0.431936
AT4G37740	AT5G66230	0.431936
AT4G37740	AT3G56370	0.431068
AT4G37740	AT4G05190	0.43034
AT4G31920	AT4G37740	0.429524
AT4G37740	AT3G17860	0.429177
AT4G37740	AT3G57260	0.428408
AT4G37740	AT4G27560	0.428352
AT4G37740	AT5G22380	0.428256
AT4G37740	AT2G26270	0.428232
AT4G37740	AT1G78865	0.427988
AT4G37740	AT4G35180	0.427759
AT4G37740	AT2G38240	0.427754
AT5G25830	AT4G37740	0.427627
AT4G37740	AT5G50950	0.42585
AT4G37740	AT1G33770	0.425681
AT4G37740	AT2G42110	0.425573
AT3G54810	AT4G37740	0.425326
AT4G37740	AT3G22790	0.42491
AT4G37740	AT5G20830	0.424895
AT4G37740	AT4G20940	0.424895
AT4G37740	AT5G07030	0.424881
AT4G37740	AT1G14880	0.4235
AT4G37740	AT2G23530	0.4235
AT4G37740	AT2G24310	0.423331
AT4G37740	AT5G33390	0.423136
AT4G37740	AT1G16630	0.422739
AT4G37740	AT1G31310	0.42231
AT4G37740	AT3G13405	0.42231
AT4G37740	AT3G03130	0.422092
AT4G37740	AT5G55730	0.421829
AT4G37740	AT2G14560	0.421671
AT4G37740	AT4G10560	0.421386
AT4G37740	AT1G33970	0.420347
AT4G37740	AT5G23240	0.418333
AT4G37740	AT1G65790	0.418049
AT4G37740	AT1G20510	0.417562
AT4G37740	AT2G25510	0.417325
AT4G37740	AT5G64700	0.415831
AT4G37740	AT3G12970	0.414713
AT4G37740	AT3G51430	0.414348
AT4G37740	AT5G02440	0.412577
AT4G37740	AT2G44578	0.412464
AT4G37740	AT4G21820	0.412464
AT4G37740	AT2G16660	0.411218
AT1G64620	AT4G37740	0.409895
AT4G37740	AT5G19090	0.408707
AT4G37740	AT1G31540	0.40831
AT4G37740	AT5G28640	0.408042
AT4G36930	AT4G37740	0.407869
AT4G37740	AT5G57590	0.406798
AT4G37740	AT1G53860	0.404309
AT4G37740	AT5G56220	0.403303
AT4G37740	AT3G07700	0.403087
AT4G37740	AT4G27830	0.402641
AT4G37740	AT5G45460	0.402641
AT4G37740	AT5G27450	0.401368
AT4G37740	AT5G24780	0.40071
AT4G37740	AT3G26840	0.400184
AT4G37740	AT4G28490	0.396355
AT4G37740	AT3G23670	0.394974
AT4G37740	AT1G29395	0.394974
AT4G37740	AT1G17810	0.394974
AT4G37740	AT1G58225	0.390404
AT4G37740	AT1G51760	0.389999
AT4G37740	AT2G34185	0.38895
AT4G37740	AT2G46990	0.388482
AT4G37740	AT3G26280	0.3884
AT4G37740	AT3G48700	0.3884
AT4G37740	AT4G11550	0.387943
AT4G37740	AT1G33790	0.385381
AT1G08010	AT4G37740	0.384943
AT4G37740	AT2G24800	0.383838
AT4G37740	AT2G39705	0.380022
AT4G37740	AT1G52040	0.378137
AT4G37740	AT5G26850	0.377364
AT4G37740	AT1G24575	0.376823
AT4G37740	AT1G50010	0.376609
AT4G37740	AT1G15500	0.376403
AT4G37740	AT5G23910	0.376215
AT4G37740	AT3G54220	0.374469
AT4G37740	AT5G60900	0.372175
AT4G37740	AT2G37380	0.371885
AT4G37740	AT5G01870	0.371388
AT4G37740	AT5G43410	0.371388
AT4G37740	AT1G12805	0.371388
AT4G37740	AT2G05290	0.371092
AT4G37740	AT5G63140	0.37064
AT4G37740	AT5G15500	0.369556
AT4G37740	AT5G58280	0.369254
AT4G37740	AT3G62060	0.368402
AT4G37740	AT4G31615	0.367878
AT4G37740	AT1G01670	0.366438
AT4G37740	AT1G67980	0.366359
AT4G37740	AT4G22130	0.366138
AT3G28910	AT4G37740	0.366005
AT4G37740	AT1G79630	0.365767
AT4G37740	AT5G37010	0.365343
AT4G37740	AT1G12240	0.364752
AT4G37740	AT2G26760	0.364752
AT4G37740	AT4G37990	0.364473
AT4G37740	AT1G16070	0.364473
AT4G37740	AT1G76500	0.363885
AT4G37740	AT2G43018	0.363134
AT4G37740	AT2G47630	0.362749
AT4G37740	AT4G09160	0.361465
AT4G37740	AT3G07210	0.360302
AT4G37740	AT2G19930	0.360259
AT1G26260	AT4G37740	0.359223
AT4G37740	AT2G35940	0.358959
AT3G06740	AT4G37740	0.358783
AT4G37740	AT3G53380	0.357583
AT4G37740	AT2G30370	0.357564
AT4G37740	AT3G05470	0.357115
AT4G37740	AT5G63650	0.356951
AT4G37740	AT1G62640	0.352942
AT4G37740	AT1G75410	0.352942
AT4G37740	AT5G23235	0.352001
AT4G37740	AT2G36400	0.351512
AT4G37740	AT4G03420	0.351369
AT4G37740	AT2G29890	0.35044
AT4G37740	AT1G10850	0.350187
AT5G20240	AT2G36400	0.97362
AT5G13790	AT2G36400	0.965067
AT2G43010	AT2G36400	0.929725
AT1G24260	AT2G36400	0.928236
AT4G36920	AT2G36400	0.928236
AT3G54340	AT2G36400	0.923983
AT1G69120	AT2G36400	0.923983
AT2G36400	AT2G32160	0.892628
AT2G22840	AT2G36400	0.853962
AT1G59750	AT2G36400	0.822172
AT2G36400	AT1G25430	0.790174
AT2G36400	AT2G22840	0.77768
AT5G65060	AT2G36400	0.775917
AT5G65080	AT2G36400	0.775917
AT1G77080	AT2G36400	0.775917
AT2G45660	AT2G36400	0.775917
AT4G24540	AT2G36400	0.775917
AT5G08790	AT2G36400	0.775917
AT5G65070	AT2G36400	0.775917
AT4G11880	AT2G36400	0.775917
AT5G65050	AT2G36400	0.775917
AT5G51870	AT2G36400	0.775917
AT2G36400	AT1G14880	0.768352
AT5G03150	AT2G36400	0.768317
AT2G36400	AT3G25180	0.764952
AT3G13040	AT2G36400	0.762778
AT5G60850	AT2G36400	0.753964
AT1G55110	AT2G36400	0.7533
AT2G36400	AT3G56130	0.751942
AT2G36400	AT1G64400	0.748839
AT4G38910	AT2G36400	0.746807
AT5G66730	AT2G36400	0.737977
AT3G50700	AT2G36400	0.734741
AT2G36400	AT3G60420	0.732312
AT2G36400	AT2G14560	0.728344
AT2G36400	AT3G50770	0.72597
AT2G02070	AT2G36400	0.723893
AT2G36400	AT5G25130	0.7233
AT3G13810	AT2G36400	0.722832
AT2G22540	AT2G36400	0.72002
AT2G36400	AT3G57260	0.703556
AT1G72050	AT2G36400	0.701838
AT2G37590	AT2G36400	0.701576
AT1G69570	AT2G36400	0.698209
AT2G01930	AT2G36400	0.698209
AT1G47655	AT2G36400	0.695254
AT2G36400	AT5G56220	0.693488
AT4G38000	AT2G36400	0.685697
AT5G42520	AT2G36400	0.685697
AT2G02080	AT2G36400	0.684499
AT2G36400	AT4G04020	0.684116
AT5G62940	AT2G36400	0.677089
AT2G36400	AT4G03450	0.675374
AT5G44160	AT2G36400	0.671749
AT2G36400	AT5G54610	0.670874
AT2G36400	AT3G49120	0.669218
AT1G03840	AT2G36400	0.666558
AT2G36400	AT2G33380	0.661951
AT2G36400	AT2G24940	0.661619
AT2G36400	AT2G14610	0.661598
AT4G21030	AT2G36400	0.656485
AT2G36400	AT5G45410	0.655698
AT2G46590	AT2G36400	0.655676
AT5G10140	AT2G36400	0.653189
AT2G01940	AT2G36400	0.647466
AT3G50410	AT2G36400	0.646992
AT4G21080	AT2G36400	0.639281
AT2G28810	AT2G36400	0.638602
AT5G02460	AT2G36400	0.638602
AT3G55370	AT2G36400	0.63595
AT3G21890	AT2G36400	0.634389
AT3G45610	AT2G36400	0.626663
AT5G66940	AT2G36400	0.621344
AT2G36400	AT1G23000	0.61157
AT4G21440	AT2G36400	0.600168
AT2G36400	AT1G69790	0.59998
AT2G36400	AT4G23150	0.596161
AT2G36400	AT1G07600	0.596161
AT1G51700	AT2G36400	0.593173
AT2G36400	AT4G29905	0.590521
AT5G02030	AT2G36400	0.587191
AT2G36400	AT5G60900	0.586519
AT2G36400	AT5G52320	0.584894
AT2G36400	AT1G61120	0.584661
AT2G36400	AT2G37390	0.582714
AT1G64620	AT2G36400	0.582425
AT2G36400	AT3G49130	0.57852
AT2G36400	AT3G44860	0.577444
AT2G36400	AT1G03457	0.575724
AT1G75240	AT2G36400	0.574507
AT2G36400	AT3G22231	0.570951
AT2G36400	AT2G35940	0.563896
AT2G36400	AT2G29470	0.563335
AT2G36400	AT5G49660	0.561893
AT2G36400	AT1G61660	0.561893
AT2G36400	AT2G37290	0.560228
AT2G36400	AT2G04033	0.560228
AT1G01060	AT2G36400	0.558495
AT1G13260	AT2G36400	0.55818
AT2G36400	AT4G04490	0.556544
AT2G36400	AT3G23120	0.556318
AT2G36400	AT1G04425	0.555949
AT2G36400	AT5G15530	0.554905
AT2G28920	AT2G36400	0.554656
AT4G17570	AT2G36400	0.551654
AT2G36400	AT5G58670	0.548302
AT2G36400	AT5G63850	0.546849
AT2G36400	AT4G01070	0.546031
AT2G36400	AT2G42110	0.545003
AT2G36400	AT4G23730	0.543405
AT2G36400	AT1G79520	0.542673
AT2G36400	AT5G26690	0.541672
AT2G36400	AT2G47190	0.540642
AT2G36400	AT1G75410	0.540642
AT2G36400	AT3G47480	0.540642
AT2G36400	AT2G30550	0.540476
AT2G36400	AT2G41870	0.539936
AT2G36400	AT1G14900	0.535732
AT1G32240	AT2G36400	0.534593
AT1G74370	AT2G36400	0.53437
AT2G36400	AT4G21820	0.533532
AT2G36400	AT1G71140	0.532185
AT2G36400	AT5G46260	0.526909
AT2G36400	AT4G21440	0.525935
AT2G36400	AT5G24530	0.524855
AT2G36400	AT2G35945	0.521758
AT2G36400	AT5G66230	0.521474
AT2G36400	AT3G11660	0.519745
AT2G36400	AT5G67340	0.517357
AT2G36400	AT1G01680	0.517357
AT5G02840	AT2G36400	0.51733
AT2G36400	AT5G35770	0.510722
AT2G36400	AT2G29350	0.509957
AT2G36400	AT1G57630	0.507626
AT2G35940	AT2G36400	0.507196
AT2G36400	AT3G28540	0.505337
AT2G36400	AT3G18777	0.504644
AT2G36400	AT4G02410	0.503397
AT2G36400	AT4G25640	0.496738
AT2G36400	AT2G47870	0.496673
AT2G36400	AT5G22940	0.495938
AT2G36400	AT5G36220	0.495336
AT2G36400	AT5G64700	0.495336
AT3G51080	AT2G36400	0.493063
AT2G36400	AT5G15500	0.491178
AT2G36400	AT2G25510	0.490732
AT2G36400	AT1G61450	0.4888
AT1G75410	AT2G36400	0.488557
AT2G36400	AT3G05020	0.488557
AT2G20570	AT2G36400	0.486166
AT2G36400	AT2G44290	0.486138
AT2G36400	AT1G65970	0.485231
AT2G36400	AT5G25140	0.484922
AT2G36400	AT4G33270	0.484808
AT2G36400	AT1G47510	0.483156
AT2G36400	AT3G28100	0.482184
AT2G36400	AT1G44130	0.48112
AT2G36400	AT3G14620	0.48112
AT2G36400	AT1G21240	0.478386
AT2G36400	AT2G38640	0.47509
AT2G36400	AT5G54160	0.474733
AT2G36400	AT4G10960	0.470978
AT2G36400	AT3G47420	0.470103
AT2G36400	AT1G11592	0.469724
AT2G36400	AT4G23250	0.468404
AT2G36400	AT5G44568	0.460224
AT2G36400	AT5G51810	0.456678
AT2G36400	AT3G24340	0.455476
AT2G36400	AT4G05520	0.455196
AT2G36400	AT1G10780	0.453229
AT2G36400	AT2G07170	0.453229
AT2G36400	AT4G10500	0.453022
AT2G36400	AT2G14750	0.451946
AT2G36400	AT1G32190	0.451325
AT2G36400	AT3G13950	0.450382
AT2G36400	AT2G37180	0.449468
AT2G36400	AT3G55660	0.44945
AT2G36400	AT5G24200	0.448901
AT2G36400	AT1G78230	0.447542
AT2G36400	AT5G48400	0.444225
AT2G36400	AT1G09240	0.443963
AT2G36400	AT1G10586	0.443956
AT2G36400	AT4G04500	0.443778
AT2G36400	AT3G47090	0.443697
AT2G36400	AT1G13470	0.443426
AT2G36400	AT2G33385	0.443426
AT2G36400	AT1G72120	0.443061
AT2G36400	AT2G38240	0.442905
AT2G36400	AT5G24210	0.442892
AT3G61120	AT2G36400	0.442738
AT2G36400	AT2G37710	0.441994
AT2G36400	AT2G26570	0.441531
AT2G36400	AT3G57930	0.439733
AT2G36400	AT5G13320	0.439407
AT2G36400	AT2G34655	0.439399
AT2G36400	AT5G13200	0.437889
AT2G36400	AT1G50240	0.437847
AT2G36400	AT3G56400	0.437803
AT2G36400	AT3G29300	0.437332
AT5G41410	AT2G36400	0.436901
AT4G21040	AT2G36400	0.436747
AT2G36400	AT4G34920	0.436578
AT2G36400	AT1G19300	0.434921
AT2G36400	AT2G25060	0.434882
AT2G36400	AT2G33080	0.433979
AT2G36400	AT1G04150	0.433158
AT2G36400	AT1G08450	0.433025
AT2G36400	AT1G19250	0.43207
AT2G36400	AT1G28290	0.431915
AT2G36400	AT4G10630	0.430193
AT2G36400	AT4G20970	0.429781
AT3G12730	AT2G36400	0.429409
AT2G36400	AT1G68620	0.428969
AT2G36400	AT1G01150	0.42829
AT2G36400	AT5G51600	0.428232
AT2G36400	AT2G45480	0.427932
AT2G36400	AT4G11890	0.427792
AT2G36400	AT3G48640	0.427792
AT2G36400	AT2G29110	0.425006
AT2G36400	AT4G34230	0.424895
AT2G36400	AT1G35230	0.423964
AT2G36400	AT1G63100	0.423042
AT2G36400	AT3G51280	0.422921
AT2G36400	AT2G02360	0.422807
AT2G36400	AT1G02930	0.42231
AT2G36400	AT3G46670	0.422285
AT2G36400	AT5G02620	0.421443
AT2G36400	AT5G20830	0.420844
AT2G36400	AT2G17620	0.420661
AT2G36400	AT4G28950	0.419376
AT2G36400	AT5G16250	0.419354
AT2G36400	AT4G37250	0.419137
AT2G36400	AT5G57035	0.419039
AT2G36400	AT4G21270	0.417719
AT2G36400	AT3G52910	0.417597
AT2G36400	AT1G68400	0.415968
AT2G36400	AT4G01730	0.414713
AT2G36400	AT2G17220	0.412995
AT2G36400	AT1G20610	0.410327
AT2G36400	AT3G02640	0.409822
AT2G36400	AT5G06150	0.40831
AT2G36400	AT2G42290	0.406662
AT2G36400	AT2G43570	0.40627
AT2G36400	AT5G46730	0.405423
AT2G36400	AT3G58650	0.405128
AT3G18990	AT2G36400	0.403202
AT1G51140	AT2G36400	0.40293
AT2G36400	AT3G23000	0.402641
AT2G36400	AT2G44190	0.402364
AT2G36400	AT4G28190	0.401511
AT2G36400	AT4G11080	0.400948
AT2G36400	AT1G06350	0.40071
AT2G36400	AT3G02120	0.39951
AT2G36400	AT2G45490	0.399389
AT2G36400	AT1G22350	0.399047
AT2G36400	AT5G57050	0.39807
AT2G36400	AT4G14330	0.39755
AT2G36400	AT1G78865	0.397486
AT2G36400	AT1G53140	0.396599
AT2G36400	AT2G34190	0.395625
AT2G47190	AT2G36400	0.395329
AT2G36400	AT5G65140	0.395286
AT2G36400	AT1G64107	0.394974
AT2G36400	AT4G01450	0.394974
AT2G36400	AT1G48745	0.394876
AT2G36400	AT5G45780	0.394312
AT2G36400	AT1G76130	0.394216
AT2G36400	AT5G46350	0.394216
AT2G36400	AT4G37490	0.394216
AT2G36400	AT2G29450	0.393882
AT2G36400	AT3G47540	0.393791
AT2G36400	AT2G40270	0.392823
AT2G36400	AT4G24610	0.392217
AT3G01080	AT2G36400	0.392061
AT2G36400	AT2G25880	0.391461
AT2G36400	AT3G09920	0.390988
AT2G36400	AT2G05990	0.390136
AT2G36400	AT1G51760	0.390118
AT2G36400	AT5G44040	0.390027
AT2G36400	AT2G01120	0.389875
AT2G36400	AT4G03420	0.389875
AT2G36400	AT4G35730	0.388858
AT2G36400	AT1G24100	0.388574
AT2G36400	AT3G63430	0.3884
AT2G36400	AT1G74640	0.387792
AT2G36400	AT3G51740	0.387792
AT2G36400	AT3G17160	0.38736
AT2G36400	AT3G61610	0.386844
AT2G36400	AT5G61010	0.386705
AT2G36400	AT3G59052	0.386687
AT2G38090	AT2G36400	0.386556
AT2G36400	AT3G53960	0.386524
AT2G36400	AT1G08560	0.386186
AT2G36400	AT2G19130	0.385199
AT2G36400	AT3G56100	0.384466
AT2G36400	AT5G01910	0.384269
AT2G36400	AT3G53380	0.384225
AT2G36400	AT5G50375	0.384002
AT2G36400	AT1G30260	0.38398
AT2G36400	AT2G04350	0.383566
AT2G36400	AT5G57590	0.383106
AT2G36400	AT3G01080	0.38206
AT2G36400	AT3G59050	0.381716
AT2G36400	AT3G25980	0.381234
AT2G36400	AT5G56260	0.380808
AT2G36400	AT3G25970	0.380037
AT2G36400	AT2G24850	0.379057
AT2G36400	AT3G51230	0.378734
AT2G40620	AT2G36400	0.376993
AT2G36400	AT5G10160	0.376768
AT2G36400	AT2G01680	0.376609
AT2G36400	AT5G63920	0.376403
AT2G36400	AT1G45145	0.375347
AT2G36400	AT3G27820	0.374812
AT2G36400	AT1G33730	0.374527
AT2G36400	AT5G40370	0.374068
AT2G36400	AT2G15310	0.374068
AT2G34710	AT2G36400	0.373645
AT2G36400	AT2G43510	0.371388
AT2G36400	AT1G67980	0.371388
AT2G36400	AT3G51290	0.370721
AT2G36400	AT5G54940	0.37064
AT2G36400	AT4G23070	0.37064
AT2G36400	AT3G07700	0.369943
AT2G36400	AT3G23670	0.369943
AT2G36400	AT3G54710	0.369943
AT2G36400	AT3G43270	0.369943
AT2G36400	AT4G06746	0.369117
AT2G36400	AT2G47180	0.369117
AT2G36400	AT3G26790	0.368327
AT2G36400	AT2G39030	0.368315
AT2G36400	AT1G02730	0.367292
AT2G36400	AT2G04495	0.367292
AT2G36400	AT4G08870	0.367157
AT2G36400	AT4G12490	0.367136
AT2G36400	AT5G59080	0.367136
AT2G36400	AT1G33770	0.366874
AT2G36400	AT1G76740	0.366852
AT2G36400	AT4G11570	0.366438
AT2G36400	AT1G28110	0.366138
AT2G36400	AT5G52810	0.365921
AT2G36400	AT4G36180	0.365609
AT2G36400	AT4G29810	0.365162
AT2G36400	AT3G21100	0.365162
AT2G36400	AT3G57240	0.364473
AT2G36400	AT2G13810	0.364473
AT2G36400	AT1G80180	0.364473
AT2G36400	AT3G21520	0.364048
AT2G36400	AT4G23140	0.363494
AT5G59430	AT2G36400	0.363486
AT2G36400	AT4G04410	0.362904
AT2G36400	AT1G68600	0.362749
AT2G36400	AT2G04080	0.362592
AT2G36400	AT2G15320	0.361009
AT2G36400	AT5G25250	0.360148
AT2G36400	AT1G75640	0.359754
AT2G36400	AT5G59700	0.359591
AT2G36400	AT1G13990	0.359403
AT2G36400	AT1G65710	0.359403
AT2G36400	AT1G71040	0.358648
AT1G23380	AT2G36400	0.358423
AT2G36400	AT1G10150	0.358123
AT2G36400	AT4G26080	0.356769
AT2G36400	AT3G20260	0.356554
AT2G36400	AT5G54660	0.354576
AT5G60690	AT2G36400	0.353923
AT2G36400	AT1G32940	0.353843
AT2G36400	AT5G13840	0.35383
AT2G36400	AT5G16850	0.353519
AT2G36400	AT3G52880	0.35347
AT2G36400	AT3G18960	0.352942
AT2G36400	AT1G03470	0.352893
AT2G36400	AT5G46270	0.351573
AT2G36400	AT1G64370	0.351573
AT2G36400	AT4G08300	0.351573
AT2G36400	AT3G01680	0.351573
AT4G37740	AT2G36400	0.351512
AT2G36400	AT2G38370	0.351062
AT2G36400	AT5G13030	0.350253
AT5G20240	AT3G52910	0.973273
AT5G13790	AT3G52910	0.951785
AT3G54340	AT3G52910	0.928236
AT1G24260	AT3G52910	0.928236
AT2G43010	AT3G52910	0.928155
AT1G69120	AT3G52910	0.923983
AT2G47190	AT3G52910	0.834774
AT1G03840	AT3G52910	0.831138
AT2G02070	AT3G52910	0.817273
AT5G03150	AT3G52910	0.811272
AT4G21030	AT3G52910	0.805504
AT3G13810	AT3G52910	0.798204
AT5G66730	AT3G52910	0.794998
AT1G14580	AT3G52910	0.792991
AT1G55110	AT3G52910	0.791847
AT1G16070	AT3G52910	0.788821
AT2G02080	AT3G52910	0.784473
AT1G59750	AT3G52910	0.775917
AT4G11880	AT3G52910	0.775917
AT2G45660	AT3G52910	0.775917
AT5G42520	AT3G52910	0.775875
AT5G44160	AT3G52910	0.774306
AT3G50700	AT3G52910	0.770893
AT3G22780	AT3G52910	0.768103
AT5G62940	AT3G52910	0.756558
AT1G63100	AT3G52910	0.751016
AT5G60850	AT3G52910	0.745683
AT3G21890	AT3G52910	0.727658
AT3G50410	AT3G52910	0.722302
AT5G66940	AT3G52910	0.71993
AT5G20730	AT3G52910	0.712454
AT2G37590	AT3G52910	0.711439
AT2G01940	AT3G52910	0.707291
AT1G51700	AT3G52910	0.698424
AT4G38910	AT3G52910	0.694227
AT2G01930	AT3G52910	0.694227
AT3G46070	AT3G52910	0.683482
AT3G61120	AT3G52910	0.670738
AT2G34710	AT3G52910	0.667102
AT4G32040	AT3G52910	0.647204
AT4G14770	AT3G52910	0.644335
AT4G38000	AT3G52910	0.643548
AT2G28810	AT3G52910	0.634596
AT1G69570	AT3G52910	0.634596
AT3G55370	AT3G52910	0.631891
AT3G18990	AT3G52910	0.629838
AT5G02460	AT3G52910	0.627775
AT1G50640	AT3G52910	0.622539
AT1G64620	AT3G52910	0.621199
AT1G19350	AT3G52910	0.612888
AT4G36920	AT3G52910	0.587191
AT5G02030	AT3G52910	0.587191
AT3G01970	AT3G52910	0.573522
AT4G16150	AT3G52910	0.567403
AT1G53320	AT3G52910	0.559195
AT3G16940	AT3G52910	0.554237
AT2G22840	AT3G52910	0.544216
AT5G10510	AT3G52910	0.541861
AT1G13260	AT3G52910	0.54109
AT4G18770	AT3G52910	0.519915
AT1G74370	AT3G52910	0.515551
AT5G66770	AT3G52910	0.512868
AT5G46760	AT3G52910	0.49805
AT5G13330	AT3G52910	0.492267
AT1G74250	AT3G52910	0.485175
AT4G05100	AT3G52910	0.470043
AT3G52910	AT5G65700	0.469724
AT3G52910	AT1G14970	0.469724
AT3G52910	AT5G36710	0.469724
AT2G45480	AT3G52910	0.469724
AT3G52910	AT3G26480	0.469724
AT3G52910	AT1G67035	0.469724
AT3G52910	AT4G26760	0.469724
AT3G52910	AT2G25060	0.469724
AT3G52910	AT4G24790	0.469724
AT3G52910	AT1G16070	0.469724
AT3G52910	AT1G28110	0.469724
AT3G52910	AT3G23670	0.469724
AT3G52910	AT1G21560	0.469724
AT3G52910	AT1G04780	0.469724
AT3G52910	AT1G67780	0.469724
AT3G52910	AT1G08840	0.469724
AT3G52910	AT1G09470	0.469724
AT3G52910	AT5G37010	0.469724
AT3G52910	AT5G49020	0.469724
AT3G52910	AT1G20670	0.469724
AT3G52910	AT3G51480	0.469724
AT3G52910	AT4G29360	0.469724
AT3G52910	AT5G44560	0.469724
AT3G52910	AT3G58650	0.469724
AT3G52910	AT2G42110	0.469724
AT3G52910	AT3G13175	0.469724
AT3G52910	AT5G01910	0.469724
AT3G52910	AT5G43990	0.469724
AT3G52910	AT5G28640	0.469724
AT3G52910	AT5G13000	0.469724
AT3G52910	AT2G26180	0.469724
AT3G52910	AT5G10080	0.469724
AT3G52910	AT4G31840	0.469724
AT3G52910	AT4G25600	0.469724
AT3G52910	AT4G10630	0.469724
AT3G52910	AT3G29280	0.469724
AT3G52910	AT3G22780	0.469724
AT3G52910	AT3G55660	0.469724
AT3G52910	AT1G59540	0.469724
AT3G52910	AT4G30330	0.469724
AT3G52910	AT5G65110	0.469724
AT3G52910	AT3G52940	0.469724
AT3G52910	AT4G39630	0.469724
AT3G52910	AT2G07170	0.469724
AT3G52910	AT4G20430	0.469724
AT3G52910	AT4G35730	0.469724
AT3G52910	AT5G11690	0.469724
AT3G52910	AT2G44690	0.469724
AT3G52910	AT4G21820	0.469724
AT3G52910	AT1G06910	0.469724
AT3G52910	AT1G78430	0.469724
AT3G52910	AT2G19090	0.469724
AT3G52910	AT5G51600	0.469724
AT3G52910	AT5G56120	0.469724
AT3G52910	AT5G36800	0.469724
AT3G52910	AT5G60940	0.469724
AT3G52910	AT3G02640	0.469724
AT3G52910	AT2G31320	0.469724
AT3G52910	AT1G54385	0.469724
AT3G52910	AT4G16570	0.469724
AT3G52910	AT5G25090	0.469724
AT3G52910	AT4G21270	0.469724
AT3G52910	AT1G08560	0.469724
AT3G52910	AT2G25880	0.469724
AT3G52910	AT2G22610	0.469724
AT3G52910	AT1G04425	0.469724
AT3G52910	AT3G08680	0.469724
AT3G52910	AT2G22230	0.469724
AT3G52910	AT2G37390	0.469724
AT3G52910	AT1G80370	0.469724
AT3G52910	AT3G51740	0.469724
AT3G52910	AT4G33270	0.469724
AT3G52910	AT1G30600	0.469724
AT3G52910	AT1G61690	0.469724
AT3G52910	AT3G54710	0.469724
AT3G52910	AT5G06940	0.469724
AT3G52910	AT4G28950	0.469724
AT3G52910	AT5G10330	0.469724
AT3G52910	AT5G42770	0.469724
AT3G52910	AT1G26100	0.469724
AT3G52910	AT3G20260	0.469724
AT3G52910	AT5G49555	0.469724
AT3G52910	AT2G01210	0.469724
AT3G52910	AT2G37080	0.469724
AT3G52910	AT5G16250	0.469724
AT3G52910	AT1G50240	0.469724
AT3G52910	AT5G05620	0.469724
AT3G52910	AT2G27830	0.469724
AT1G06910	AT3G52910	0.469724
AT3G52910	AT5G45700	0.469724
AT3G52910	AT5G39800	0.469724
AT3G52910	AT1G77580	0.469724
AT3G52910	AT1G16340	0.469724
AT3G52910	AT5G12360	0.469724
AT3G52910	AT3G17840	0.469724
AT3G52910	AT1G18550	0.469724
AT3G52910	AT2G17620	0.469724
AT3G52910	AT3G53380	0.469724
AT3G52910	AT3G09080	0.469724
AT3G52910	AT3G48040	0.469724
AT3G52910	AT3G03130	0.469724
AT3G52910	AT5G51290	0.469724
AT3G52910	AT5G23910	0.469724
AT3G52910	AT5G20730	0.469724
AT3G52910	AT5G56580	0.469724
AT3G52910	AT2G26270	0.469724
AT3G52910	AT5G37072	0.469724
AT3G52910	AT1G65710	0.469724
AT3G52910	AT4G05520	0.469724
AT3G52910	AT5G25380	0.469724
AT3G52910	AT5G07590	0.469724
AT3G52910	AT2G45480	0.469724
AT3G52910	AT3G15550	0.469724
AT3G52910	AT2G29890	0.469724
AT3G52910	AT5G57590	0.469724
AT3G52910	AT4G01730	0.469724
AT3G52910	AT2G05990	0.469724
AT2G06200	AT3G52910	0.458702
AT5G12400	AT3G52910	0.456587
AT1G28050	AT3G52910	0.441233
AT3G52910	AT1G44110	0.440569
AT1G13400	AT3G52910	0.439113
AT3G52910	AT1G16630	0.436692
AT1G05380	AT3G52910	0.43142
AT1G69490	AT3G52910	0.429864
AT3G28910	AT3G52910	0.423602
AT2G42280	AT3G52910	0.418937
AT2G36400	AT3G52910	0.417597
AT3G04070	AT3G52910	0.416631
AT1G17920	AT3G52910	0.416403
AT1G63650	AT3G52910	0.405423
AT4G23750	AT3G52910	0.404803
AT5G11510	AT3G52910	0.403432
AT5G17800	AT3G52910	0.39755
AT1G75710	AT3G52910	0.395234
AT1G26680	AT3G52910	0.394312
AT3G01330	AT3G52910	0.39286
AT1G68120	AT3G52910	0.390143
AT3G52910	AT2G27040	0.389947
AT3G52910	AT3G59650	0.389947
AT3G52910	AT3G05190	0.389947
AT3G52910	AT5G46250	0.389947
AT3G52910	AT5G40030	0.389947
AT3G52910	AT5G15530	0.389947
AT3G52910	AT2G01120	0.389947
AT1G46768	AT3G52910	0.389726
AT5G42780	AT3G52910	0.38316
AT3G52910	AT5G09995	0.38272
AT3G52910	AT4G29900	0.38272
AT3G52910	AT1G53140	0.38272
AT3G18100	AT3G52910	0.37654
AT4G18170	AT3G52910	0.373138
AT1G52150	AT3G52910	0.369893
AT5G47370	AT3G52910	0.36959
AT3G15500	AT3G52910	0.367499
AT3G52910	AT2G43360	0.367193
AT3G52910	AT4G15830	0.367193
AT3G52910	AT1G15215	0.367193
AT3G52910	AT4G28360	0.367193
AT3G52910	AT1G76740	0.367193
AT3G52910	AT4G09060	0.367193
AT3G52910	AT3G09800	0.367193
AT3G52910	AT4G37490	0.367193
AT3G52910	AT1G62330	0.367193
AT3G52910	AT2G45870	0.367193
AT3G52910	AT2G37300	0.367193
AT3G52910	AT3G19180	0.367193
AT3G52910	AT5G42700	0.367193
AT3G52910	AT5G06150	0.367193
AT3G52910	AT5G44040	0.367193
AT3G52910	AT4G24610	0.367193
AT3G52910	AT4G16760	0.367193
AT3G52910	AT1G27680	0.367193
AT3G52910	AT3G56100	0.367193
AT3G52910	AT3G01410	0.367193
AT3G52910	AT5G67270	0.367193
AT3G52910	AT1G23790	0.367193
AT3G52910	AT1G49910	0.367193
AT3G52910	AT4G28100	0.367193
AT3G52910	AT3G24660	0.367193
AT3G52910	AT4G14330	0.367193
AT3G52910	AT4G03100	0.367193
AT3G52910	AT1G63100	0.367193
AT3G52910	AT3G14190	0.367193
AT3G52910	AT3G06030	0.367193
AT3G52910	AT3G23890	0.367193
AT3G52910	AT2G20590	0.367193
AT3G52910	AT2G44190	0.367193
AT3G52910	AT1G19950	0.367193
AT3G52910	AT3G60110	0.367193
AT3G52910	AT1G78865	0.367193
AT3G52910	AT3G53190	0.367193
AT3G52910	AT5G15070	0.367193
AT3G52910	AT4G02800	0.367193
AT1G13960	AT3G52910	0.367027
AT3G52910	AT3G48670	0.359433
AT3G52910	AT3G19590	0.359433
AT3G52910	AT2G19520	0.359433
AT3G52910	AT5G24750	0.359433
AT3G52910	AT1G02720	0.359433
AT5G29000	AT3G52910	0.359312
AT1G46264	AT3G52910	0.359028
AT5G60690	AT3G52910	0.358996
AT3G52910	AT3G51290	0.355992
AT3G52910	AT1G10140	0.355992
AT3G52910	AT5G37000	0.355992
AT3G52910	AT1G59560	0.355992
AT1G43700	AT3G52910	0.355471
AT5G20240	AT3G13960	0.96297
AT5G61850	AT3G13960	0.933469
AT5G66940	AT3G13960	0.92877
AT1G24260	AT3G13960	0.928236
AT1G69120	AT3G13960	0.928236
AT3G54340	AT3G13960	0.928236
AT1G13400	AT3G13960	0.916035
AT3G13960	AT4G25750	0.915986
AT3G13960	AT1G26780	0.915986
AT3G13960	AT5G51750	0.915986
AT2G28610	AT3G13960	0.915986
AT3G13960	AT3G24225	0.915986
AT3G13960	AT5G66940	0.915986
AT3G13960	AT1G62500	0.915986
AT3G14980	AT3G13960	0.915986
AT1G68480	AT3G13960	0.915986
AT2G02540	AT3G13960	0.911016
AT1G59750	AT3G13960	0.9102
AT1G26780	AT3G13960	0.905824
AT3G13960	AT1G68480	0.904595
AT3G13960	AT4G14723	0.904595
AT3G13960	AT1G14440	0.904595
AT3G13960	AT5G23940	0.904595
AT3G13960	AT1G49830	0.904595
AT1G62360	AT3G13960	0.903939
AT3G13960	AT1G31310	0.903939
AT3G13960	AT5G62230	0.903939
AT3G13960	AT1G62360	0.903939
AT3G13960	AT3G05600	0.903939
AT3G13960	AT1G13710	0.903939
AT3G13960	AT2G42840	0.903939
AT3G13960	AT5G52860	0.903939
AT1G14440	AT3G13960	0.903939
AT3G13960	AT3G18960	0.899273
AT3G13960	AT5G10890	0.899273
AT3G13960	AT4G32540	0.895308
AT5G03790	AT3G13960	0.893646
AT3G13960	AT4G01580	0.89001
AT3G13960	AT4G30250	0.879768
AT3G13960	AT5G07180	0.879768
AT3G13960	AT2G26330	0.875679
AT5G65410	AT3G13960	0.875679
AT3G13960	AT4G03210	0.873865
AT1G75240	AT3G13960	0.861971
AT3G13960	AT5G09970	0.861971
AT3G13960	AT4G29030	0.861971
AT3G13960	AT1G75240	0.861971
AT3G13960	AT5G65410	0.857862
AT3G13960	AT5G51800	0.857468
AT3G50410	AT3G13960	0.849221
AT1G76420	AT3G13960	0.830973
AT3G13960	AT1G13400	0.83073
AT3G13960	AT5G03790	0.83073
AT3G13960	AT2G28610	0.822303
AT3G13960	AT1G23000	0.815447
AT3G13960	AT3G26932	0.809533
AT3G60390	AT3G13960	0.809097
AT3G13810	AT3G13960	0.808947
AT1G49480	AT3G13960	0.807886
AT3G13960	AT4G28680	0.793519
AT3G15170	AT3G13960	0.793519
AT4G31610	AT3G13960	0.792396
AT2G01940	AT3G13960	0.789106
AT3G13960	AT4G39900	0.788821
AT5G62940	AT3G13960	0.786502
AT3G13960	AT1G21890	0.786129
AT3G13960	AT2G47230	0.786002
AT3G06220	AT3G13960	0.785457
AT3G61250	AT3G13960	0.78505
AT5G53950	AT3G13960	0.784091
AT3G13960	AT1G77270	0.782194
AT3G13960	AT5G49330	0.782138
AT4G24150	AT3G13960	0.781436
AT3G13960	AT3G17680	0.780357
AT2G44910	AT3G13960	0.779615
AT3G13960	AT5G53210	0.778726
AT3G13960	AT4G19380	0.778726
AT1G72050	AT3G13960	0.778565
AT2G45660	AT3G13960	0.775917
AT5G08790	AT3G13960	0.775917
AT4G11880	AT3G13960	0.775917
AT3G13960	AT3G06220	0.775831
AT3G13960	AT5G11320	0.775477
AT3G13960	AT2G19910	0.774506
AT2G28810	AT3G13960	0.772092
AT2G37590	AT3G13960	0.771497
AT3G13960	AT1G02800	0.76706
AT3G13960	AT5G08000	0.766843
AT3G13960	AT3G18010	0.756849
AT3G13960	AT5G43020	0.756737
AT3G13960	AT1G72970	0.753417
AT1G14580	AT3G13960	0.753327
AT3G13960	AT5G27889	0.751309
AT2G02080	AT3G13960	0.75124
AT3G13960	AT1G76420	0.751016
AT5G46880	AT3G13960	0.750219
AT3G13960	AT3G21090	0.750059
AT3G13960	AT5G60880	0.748839
AT5G53210	AT3G13960	0.748035
AT3G13960	AT1G02065	0.747363
AT1G55110	AT3G13960	0.746193
AT4G21030	AT3G13960	0.741993
AT3G13960	AT5G13140	0.741774
AT5G44160	AT3G13960	0.740655
AT5G03150	AT3G13960	0.73651
AT1G03840	AT3G13960	0.73309
AT3G13960	AT5G45670	0.727353
AT3G21890	AT3G13960	0.725967
AT1G51700	AT3G13960	0.72143
AT3G13960	AT2G02540	0.720007
AT3G13960	AT2G24700	0.720007
AT3G13960	AT1G54930	0.71895
AT1G74370	AT3G13960	0.71329
AT3G50890	AT3G13960	0.711239
AT5G60850	AT3G13960	0.7101
AT5G53660	AT3G13960	0.708452
AT3G13960	AT2G36610	0.704677
AT3G13960	AT2G42990	0.702275
AT3G13960	AT1G06360	0.696974
AT3G13960	AT4G31690	0.694373
AT3G46070	AT3G13960	0.693708
AT3G13960	AT3G61310	0.683552
AT5G66730	AT3G13960	0.683167
AT2G02070	AT3G13960	0.678143
AT3G13960	AT5G48360	0.671526
AT3G13960	AT5G27895	0.6713
AT3G13960	AT3G04290	0.670279
AT3G13960	AT1G60630	0.668106
AT4G38910	AT3G13960	0.663898
AT3G13960	AT3G06880	0.663131
AT5G13790	AT3G13960	0.66021
AT3G13960	AT4G24150	0.645223
AT3G13960	AT2G16850	0.644849
AT3G13960	AT2G41990	0.642452
AT3G13960	AT3G14980	0.641012
AT3G13960	AT3G59190	0.640595
AT4G08150	AT3G13960	0.640402
AT1G70510	AT3G13960	0.633139
AT4G12670	AT3G13960	0.632754
AT3G13960	AT3G49950	0.629741
AT3G13960	AT5G65400	0.629068
AT3G13960	AT3G15170	0.620671
AT3G18990	AT3G13960	0.616117
AT5G60450	AT3G13960	0.615791
AT3G13960	AT2G41340	0.613677
AT3G13960	AT4G08150	0.604931
AT3G13960	AT2G47240	0.597601
AT3G13960	AT5G27890	0.596161
AT3G13960	AT5G20630	0.596161
AT3G13960	AT3G20395	0.596161
AT3G13960	AT3G22640	0.596161
AT3G13960	AT4G16160	0.588172
AT4G36920	AT3G13960	0.587191
AT3G13960	AT4G29710	0.587063
AT3G13960	AT2G45190	0.586958
AT3G13960	AT3G13000	0.586237
AT3G13960	AT2G13610	0.582714
AT3G13960	AT1G14760	0.581648
AT3G13960	AT1G19830	0.581648
AT3G04060	AT3G13960	0.576192
AT3G13960	AT5G46880	0.575724
AT3G13960	AT5G07190	0.574997
AT2G45190	AT3G13960	0.574997
AT5G52010	AT3G13960	0.574997
AT3G13960	AT1G65880	0.574997
AT4G14770	AT3G13960	0.574075
AT3G13960	AT5G10880	0.573788
AT3G13960	AT3G60390	0.572761
AT3G13960	AT1G34245	0.572296
AT3G13960	AT5G39890	0.570951
AT4G04890	AT3G13960	0.570951
AT3G13960	AT1G18650	0.568
AT3G13960	AT5G57735	0.567403
AT3G13960	AT5G14860	0.565275
AT3G22760	AT3G13960	0.56493
AT2G18160	AT3G13960	0.561922
AT3G13960	AT3G50890	0.561172
AT3G13960	AT3G02110	0.560492
AT3G13960	AT4G29020	0.560228
AT3G13960	AT4G27160	0.560228
AT3G13960	AT2G28490	0.560228
AT3G13960	AT4G04260	0.559882
AT3G13960	AT4G36910	0.559727
AT3G13960	AT4G27150	0.559508
AT3G13960	AT3G07540	0.559288
AT3G13960	AT1G05835	0.558051
AT3G13960	AT5G53660	0.556893
AT3G13960	AT2G35310	0.55662
AT3G13960	AT3G19570	0.555065
AT3G13960	AT5G06670	0.555065
AT3G13960	AT2G42800	0.554327
AT3G13960	AT1G30950	0.554268
AT3G13960	AT5G53950	0.553593
AT3G13960	AT5G01150	0.553132
AT3G13960	AT2G42885	0.552348
AT3G13960	AT4G31805	0.552348
AT3G13960	AT3G05470	0.551654
AT3G13960	AT2G32765	0.551344
AT3G13960	AT4G22490	0.551246
AT3G13960	AT5G01075	0.550851
AT3G13960	AT2G41475	0.549401
AT3G13960	AT5G25590	0.54926
AT3G13960	AT1G80080	0.548872
AT3G13960	AT5G47500	0.547805
AT3G13960	AT4G37750	0.546635
AT3G13960	AT5G11550	0.545884
AT3G13960	AT2G35637	0.54522
AT2G28710	AT3G13960	0.54522
AT3G13960	AT1G68945	0.542416
AT3G13960	AT3G32925	0.542416
AT3G13960	AT4G00250	0.541861
AT3G13960	AT3G61250	0.540704
AT3G13960	AT5G23980	0.540642
AT3G57480	AT3G13960	0.540642
AT3G13960	AT4G08910	0.540447
AT3G13960	AT2G17490	0.538322
AT3G13960	AT4G29150	0.538179
[truncated: 4,689 more rows]

## Sheet: Table S8
Table S8. The downstream, upstream and common genes involved in GRFs in the network.
Downstream genes	Upstream genes	Common genes
AT3G54340	AT2G22840	AT3G59060
AT3G59060	AT4G04410	AT2G43010
AT2G43010	AT2G36400	AT3G20770
AT5G13790	AT2G35940	AT1G24260
AT3G20770	AT3G29300	AT1G69120
AT4G36920	AT3G25760	AT2G22840
AT1G24260	AT3G50950	AT2G36270
AT1G69120	AT3G53960	AT5G10510
AT2G22840	AT5G10510	AT2G36400
AT2G20180	AT5G15530	AT5G46760
AT1G51700	AT3G25180	AT3G53200
AT2G35530	AT3G03130	AT1G18570
AT2G36270	AT5G57710	AT2G06200
AT1G09530	AT1G65960	AT4G11880
AT3G10800	AT5G39030	AT2G45660
AT3G45610	AT3G63430	AT2G35940
AT3G21890	AT5G37010	AT5G67110
AT2G37590	AT5G28640	AT4G14770
AT1G32150	AT4G36180	AT3G54320
AT5G10510	AT1G57630	AT3G56400
AT2G45680	AT5G52320	AT4G34000
AT1G75080	AT1G64400	AT1G33240
AT3G27010	AT5G54710	AT3G04060
AT2G36400	AT4G23220	AT3G15030
AT5G51870	AT4G38770	AT1G76420
AT5G08790	AT3G01680	AT4G18960
AT5G28770	AT1G72450	AT2G45480
AT1G64625	AT5G54720	AT4G09180
AT5G46760	AT1G30250	AT2G43140
AT3G53200	AT3G44860	AT4G21440
AT1G09030	AT3G49120	AT3G45150
AT1G26260	AT4G19840	AT4G36930
AT1G59750	AT1G61660	AT4G28800
AT3G10113	AT5G13200	AT4G37750
AT1G18570	AT4G23730	AT1G49720
AT2G06200	AT1G64370	AT4G36780
AT4G11880	AT1G78830	AT4G37740
AT2G45660	AT3G03990	AT4G34530
AT2G35940	AT2G34190	AT5G23280
AT5G67110	AT5G27690	AT5G61270
AT4G00050	AT3G21100	AT1G45249
AT4G14770	AT2G30550	AT5G08330
AT3G13040	AT1G75640	AT4G22070
AT4G16150	AT1G70520	AT5G03790
AT3G54320	AT4G25240	AT1G62300
AT3G02940	AT1G11420	AT3G02150
AT3G06490	AT3G18370	AT4G33280
AT5G11260	AT3G56100	AT3G15170
AT4G28500	AT1G35350	AT4G36540
AT3G56400	AT4G15530	AT4G30080
AT1G69570	AT5G35770	AT3G55370
AT4G34000	AT2G31820	AT5G66940
AT2G46680	AT2G21800	AT5G53950
AT4G10350	AT2G01210	AT4G36730
AT1G10120	AT4G02410	AT2G46970
AT1G33240	AT5G12360	AT5G49330
AT4G14410	AT5G45780	AT3G01330
AT3G04060	AT1G11592	AT4G37790
AT2G24260	AT5G57590	AT2G02070
AT5G58010	AT2G45480	AT1G68640
AT4G02590	AT2G35945	AT1G26680
AT1G03040	AT2G07170	AT2G02450
AT3G03200	AT2G32160	AT5G65210
AT1G01720	AT3G26450	AT1G69540
AT3G15030	AT4G04570	AT3G22780
AT1G76420	AT4G33050	AT1G42990
AT2G42280	AT3G15353	AT3G20840
AT3G46590	AT4G16990	AT2G40750
AT3G61120	AT3G01670	AT3G60530
AT4G17880	AT2G25880	AT5G09410
AT4G18960	AT4G22690	AT1G77200
AT1G51070	AT2G26530	AT5G58900
AT5G60970	AT5G50950	AT4G01680
AT5G44080	AT3G15840	AT1G69490
AT1G03970	AT5G49760	AT4G36710
AT2G45480	AT1G23130	AT3G51060
AT1G34180	AT3G13405	AT3G54220
AT4G09180	AT1G14880	AT2G47190
AT2G43140	AT3G57260	AT2G45050
AT1G05805	AT1G61120	AT1G23380
AT3G19290	AT2G14560	AT4G31920
AT5G08130	AT2G38240	AT5G60850
AT4G21440	AT1G67870	AT1G55110
AT1G32640	AT1G65190	AT5G66730
AT4G09820	AT5G47240	AT3G13810
AT5G47390	AT2G05520	AT2G22540
AT3G12720	AT2G06050	AT1G72050
AT3G45150	AT5G04620	AT2G01930
AT4G30980	AT2G27830	AT2G01940
AT1G35460	AT5G20230	AT1G75240
AT5G38860	AT4G11890	AT1G32240
AT1G59640	AT2G41870	AT1G75410
AT2G22750	AT5G54940	AT5G41410
AT4G36930	AT3G57240	AT3G01080
AT1G69010	AT2G32860	AT2G34710
AT5G57150	AT5G13205	AT5G60690
AT1G01260	AT4G17250	AT1G14580
AT3G23210	AT1G10780	AT1G16070
AT3G56850	AT5G24210	AT1G63100
AT3G10490	AT5G44568	AT5G20730
AT5G04410	AT1G67865	AT5G66770
AT4G28800	AT2G24850	AT3G52910
AT4G28811	AT3G26220	AT1G06910
AT4G28815	AT3G14620	AT1G13400
AT4G28790	AT3G50770	AT1G17920
AT1G53230	AT4G05520	AT1G63650
AT1G78700	AT5G44420	AT4G23750
AT1G16060	AT4G21920	AT5G11510
AT1G79700	AT3G26170	AT5G17800
AT1G30210	AT2G37390	AT1G68120
AT4G37750	AT5G46730	AT1G46768
AT1G19350	AT3G24250	AT5G42780
AT1G49720	AT3G22235	AT4G18170
AT4G36780	AT1G65090	AT5G47370
AT4G18890	AT1G50490	AT5G61850
AT5G61620	AT5G12890	AT3G13960
AT3G17730	AT2G43360	AT2G28610
AT1G51140	AT5G46260	AT3G14980
AT5G01380	AT5G37070	AT1G68480
AT3G57230	AT1G01680	AT2G02540
AT2G18300	AT1G32190	AT1G26780
AT5G15830	AT4G00780	AT1G62360
AT2G45650	AT4G30270	AT1G14440
AT4G37740	AT2G36770	AT5G65410
AT1G13260	AT3G56400	AT3G60390
AT4G34530	AT5G12460	AT4G31610
AT1G68920	AT3G04210	AT3G06220
AT1G25330	AT4G23150	AT3G61250
AT5G23280	AT1G25145	AT4G24150
AT5G08070	AT2G38110	AT2G44910
AT5G22890	AT1G25430	AT5G46880
AT5G59430	AT1G65790	AT5G53210
AT5G61270	AT3G25770	AT3G50890
AT4G21330	AT3G16470	AT5G53660
AT3G47620	AT1G02930	AT4G08150
AT1G35560	AT3G53720	AT1G70510
AT1G34370	AT4G00970	AT5G60450
AT1G72010	AT1G54580	AT2G45190
AT2G01760	AT3G61610	AT4G04890
AT1G69690	AT5G56220	AT3G22760
AT1G45249	AT2G32870	AT2G28710
AT3G15500	AT5G58670	AT3G61830
AT5G08330	AT4G29050	AT4G27240
AT1G19790	AT1G26800	AT2G37630
AT1G46264	AT4G18010	AT4G31680
AT3G23690	AT5G61660	AT2G36610
AT4G22070	AT5G54170	AT3G49950
AT5G03790	AT1G79060	AT4G36590
AT1G62300	AT4G39640	AT5G20510
AT3G02150	AT2G32880	AT2G24700
AT3G10480	AT5G26920	AT2G17770
AT2G46270	AT2G34810	AT5G13180
AT4G11660	AT4G19050	AT3G57670
AT4G33280	AT4G15765	AT2G03500
AT3G15170	AT5G53830	AT4G24020
AT1G28470	AT4G29110	AT3G45260
AT4G36540	AT1G44350	AT2G30250
AT5G54680	AT3G55970	AT1G67970
AT4G18770	AT4G37790	AT5G42630
AT5G06950	AT4G01730	AT5G07100
AT4G30080	AT1G31540	AT1G21450
AT4G17980	AT4G22980	AT5G03740
AT5G02460	AT1G62400	AT2G23760
AT2G28810	AT1G51760	AT4G35580
AT3G55370	AT3G52910	AT3G04850
AT3G18990	AT1G23000	AT5G46350
AT5G66940	AT3G24340	AT4G27410
AT5G62940	AT3G48720	AT1G79430
AT3G04070	AT1G67520	AT3G61890
AT1G32870	AT3G01080	AT5G67060
AT2G18060	AT1G50240	AT4G17695
AT3G01530	AT5G15070	AT3G14230
AT5G62610	AT5G40030	AT4G14720
AT5G53950	AT2G40270	AT5G15800
AT4G36730	AT3G26280	AT5G53980
AT1G22070	AT5G57190	AT1G04880
AT5G06960	AT5G18600	AT1G75430
AT2G46970	AT5G66400	AT5G65100
AT2G46510	AT3G56200	AT3G12820
AT5G46830	AT3G09730	AT3G18010
AT2G24430	AT1G58561	AT3G50330
AT5G49330	AT4G15700	AT2G24840
AT1G77920	AT2G38170	AT1G02340
AT1G31140	AT5G24160	AT5G10120
AT3G11280	AT5G04690	AT4G16110
AT3G01330	AT1G64740	AT1G28370
AT4G37790	AT5G43440	AT5G25390
AT2G02070	AT1G71140	AT3G47600
AT5G39610	AT5G25040	AT5G67450
AT3G18400	AT1G68620	AT1G13450
AT4G21030	AT3G14810	AT2G33880
AT1G06070	AT2G44290	AT5G40330
AT1G43700	AT1G80370	AT2G32460
AT1G18400	AT5G58120	AT5G07500
AT3G07340	AT4G34920	AT3G04030
AT1G73830	AT1G04150	AT4G25470
AT5G50915	AT4G23260	AT5G43410
AT5G48560	AT2G01670
AT5G64060	AT5G63850
AT2G18160	AT4G13820
AT2G40740	AT2G29450
AT1G08320	AT5G17160
AT1G68640	AT1G76360
AT4G01500	AT5G25440
AT5G03150	AT4G37740
AT1G26680	AT1G22170
AT4G12670	AT1G33600
AT1G65910	AT2G46600
AT2G02450	AT3G04030
AT4G36160	AT5G49660
AT5G51910	AT3G20300
AT4G04450	AT1G72900
AT5G56840	AT1G49475
AT3G01970	AT4G25940
AT3G24520	AT3G62410
AT3G56660	AT5G39020
AT2G40950	AT1G19300
AT2G04038	AT5G01540
AT5G65210	AT3G61210
AT1G69540	AT5G36220
AT3G12250	AT4G24610
AT5G38800	AT4G26660
AT5G12870	AT1G67980
AT3G27785	AT1G21740
AT5G18450	AT3G01960
AT5G39820	AT4G15690
AT5G41030	AT2G38800
AT3G22780	AT3G07320
AT1G42990	AT3G25572
AT4G18880	AT1G33770
AT3G20840	AT4G21440
AT1G34190	AT3G07700
AT1G72740	AT1G53440
AT2G15660	AT4G23250
AT2G47900	AT5G52310
AT2G25000	AT2G47190
AT3G02990	AT2G26760
AT3G30530	AT4G16000
AT3G24050	AT5G44565
AT1G16490	AT2G14080
AT2G40750	AT2G15580
AT4G11070	AT5G42780
AT2G46400	AT4G30820
AT4G23810	AT4G24710
AT5G24110	AT2G01120
AT3G16940	AT3G48210
AT5G62380	AT4G28070
AT3G28910	AT4G30700
AT3G49690	AT5G57035
AT5G57620	AT1G24575
AT5G65790	AT3G51740
AT1G12260	AT1G63350
AT3G51080	AT1G80180
AT3G60530	AT1G54385
AT3G62420	AT5G64700
AT5G09410	AT1G66250
AT1G01030	AT4G28400
AT3G14180	AT1G70290
AT5G10030	AT3G03870
AT4G34590	AT1G08900
AT1G75390	AT1G64360
AT1G08010	AT4G10630
AT2G40620	AT2G16580
AT2G38090	AT1G26680
AT4G38620	AT4G18210
AT5G25830	AT4G23880
AT3G12730	AT2G18690
AT1G77200	AT1G06830
AT5G58900	AT5G26000
AT1G74650	AT1G52670
AT4G17570	AT1G08560
AT4G01680	AT3G09520
AT1G69490	AT5G67270
AT3G23250	AT5G61560
AT3G21270	AT4G24120
AT4G36710	AT2G30540
AT5G20240	AT1G06590
AT5G52660	AT1G47128
AT4G01280	AT1G04425
AT3G51060	AT5G41710
AT4G36990	AT1G79430
AT3G54220	AT1G01560
AT2G47190	AT3G16490
AT4G34680	AT5G06870
AT2G45050	AT1G02690
AT1G23380	AT4G00330
AT4G31920	AT5G47560
AT3G54810	AT2G34600
AT1G64620	AT4G27250
AT3G06740	AT1G67470
AT5G65060	AT3G05020
AT5G65080	AT2G26690
AT1G77080	AT5G63920
AT4G24540	AT3G58720
AT5G65070	AT1G77580
AT5G65050	AT5G10946
AT5G60850	AT4G33130
AT1G55110	AT5G25090
AT4G38910	AT4G28490
AT5G66730	AT1G20060
AT3G50700	AT5G45530
AT3G13810	AT5G62550
AT2G22540	AT2G19130
AT1G72050	AT4G11080
AT2G01930	AT2G26180
AT1G47655	AT4G32830
AT4G38000	AT5G60210
AT5G42520	AT1G71040
AT2G02080	AT1G48745
AT5G44160	AT1G54510
AT1G03840	AT4G33565
AT2G46590	AT2G39010
AT5G10140	AT3G20260
AT2G01940	AT4G38370
AT3G50410	AT1G56020
AT4G21080	AT5G22860
AT5G02030	AT2G42760
AT1G75240	AT2G36800
AT1G01060	AT1G66920
AT2G28920	AT1G79160
AT1G32240	AT4G01600
AT1G74370	AT1G50110
AT5G02840	AT1G53560
AT1G75410	AT3G10310
AT2G20570	AT1G20610
AT5G41410	AT1G22350
AT4G21040	AT5G42700
AT3G01080	AT1G33265
AT2G34710	AT3G55660
AT5G60690	AT1G31820
AT1G14580	AT1G66970
AT1G16070	AT4G13370
AT1G63100	AT1G22890
AT5G20730	AT4G03420
AT3G46070	AT3G14190
AT4G32040	AT5G07140
AT1G50640	AT1G10150
AT1G53320	AT4G33270
AT5G66770	AT2G15320
AT5G13330	AT5G26340
AT1G74250	AT2G03540
AT4G05100	AT4G02600
AT3G52910	AT3G14000
AT1G06910	AT4G37490
AT5G12400	AT4G31355
AT1G28050	AT5G43470
AT1G13400	AT1G20620
AT1G05380	AT5G38240
AT1G17920	AT2G20515
AT1G63650	AT5G33300
AT4G23750	AT3G53380
AT5G11510	AT4G25640
AT5G17800	AT2G27970
AT1G75710	AT1G03400
AT1G68120	AT5G40170
AT1G46768	AT4G26070
AT5G42780	AT4G11720
AT3G18100	AT1G02970
AT4G18170	AT5G53050
AT1G52150	AT3G54180
AT5G47370	AT3G28100
AT1G13960	AT4G28290
AT5G29000	AT5G10160
AT5G61850	AT3G01410
AT3G13960	AT5G25140
AT2G28610	AT4G24350
AT3G14980	AT2G26570
AT1G68480	AT3G19553
AT2G02540	AT5G44560
AT1G26780	AT4G18197
AT1G62360	AT2G39030
AT1G14440	AT5G05600
AT5G65410	AT3G21320
AT3G60390	AT2G43510
AT1G49480	AT1G47540
AT4G31610	AT5G14740
AT3G06220	AT3G22415
AT3G61250	AT2G34700
AT4G24150	AT3G23167
AT2G44910	AT5G52120
AT5G46880	AT3G11520
AT5G53210	AT2G16700
AT3G50890	AT5G67340
AT5G53660	AT2G05330
AT4G08150	AT5G59970
AT1G70510	AT5G42010
AT5G60450	AT1G76550
AT2G45190	AT5G46240
AT5G52010	AT5G13840
AT4G04890	AT4G16890
AT3G22760	AT4G36710
AT2G28710	AT4G04653
AT3G57480	AT2G05940
AT3G61830	AT3G14060
AT4G27240	AT4G02290
AT2G37630	AT5G61520
AT1G73360	AT2G37420
AT4G31680	AT4G34120
AT1G19850	AT5G25120
AT4G36260	AT4G13690
AT2G36610	AT2G31880
AT3G25730	AT1G73040
AT3G49950	AT1G10090
AT4G36590	AT4G01270
AT5G20510	AT5G66230
AT2G24700	AT2G41225
AT4G26170	AT3G22231
AT2G33860	AT2G25510
AT1G25280	AT4G36500
AT5G15840	AT1G03080
AT1G49010	AT2G29890
AT2G17770	AT4G14330
AT3G08500	AT2G02450
AT5G13180	AT2G22230
AT1G18860	AT1G49580
AT5G37020	AT1G65710
AT2G31730	AT3G51280
AT3G01140	AT4G28350
AT1G30330	AT2G38640
AT4G18020	AT1G20930
AT4G00270	AT5G48720
AT3G57670	AT1G59540
AT2G42300	AT1G23890
AT5G22570	AT5G43450
AT2G01060	AT5G55520
AT2G03500	AT5G56580
AT2G34830	AT5G09300
AT1G68840	AT2G35160
AT4G24020	AT3G52580
AT3G45260	AT2G04080
AT1G79180	AT1G30757
AT2G30250	AT4G38070
AT1G67970	AT5G04020
AT5G42630	AT1G70700
AT5G07100	AT1G27290
AT1G21450	AT1G11220
AT1G27730	AT5G17450
AT5G03740	AT2G04795
AT2G23760	AT1G06660
AT2G22430	AT4G13050
AT4G39780	AT1G56520
AT4G35580	AT4G12540
AT3G04850	AT3G05330
AT3G57920	AT3G09080
AT3G12480	AT4G04960
AT4G12020	AT1G65970
AT5G61890	AT1G50650
AT5G46350	AT5G48500
AT2G03340	AT2G25060
AT2G37650	AT3G06030
AT5G65510	AT3G52110
AT1G71260	AT1G78230
AT4G27410	AT2G20630
AT1G08810	AT3G63420
AT5G11060	AT3G58650
AT1G79430	AT4G15830
AT3G61890	AT4G28950
AT5G67300	AT1G63100
AT5G67060	AT5G07810
AT4G17695	AT5G51600
AT3G23240	AT1G06310
AT3G14230	AT2G06200
AT4G14720	AT5G50390
AT5G11590	AT3G25620
AT5G15800	AT3G54710
AT5G53980	AT4G24450
AT1G47870	AT2G17620
AT5G28300	AT2G05990
AT4G00150	AT3G51230
AT3G63350	AT4G00750
AT1G68130	AT5G23910
AT1G04880	AT2G04235
AT1G75540	AT4G21900
AT5G37260	AT5G06460
AT1G75430	AT5G02740
AT2G28350	AT5G62710
AT1G25250	AT2G30200
AT3G10760	AT1G33720
AT5G60120	AT3G56360
AT5G65100	AT5G24970
AT3G12820	AT1G04400
AT5G25190	AT5G22270
AT3G18010	AT4G31840
AT3G50330	AT1G70750
AT2G37740	AT5G54660
AT4G32800	AT1G49910
AT2G24840	AT2G15310
AT2G21900	AT5G64240
AT5G47220	AT3G54560
AT1G02340	AT3G51720
AT1G28360	AT2G03530
AT1G74840	AT1G67560
AT1G77950	AT5G01750
AT5G10120	AT3G29770
AT2G24570	AT1G76540
AT1G21910	AT4G10080
AT4G36900	AT4G22710
AT4G16110	AT5G48380
AT1G28370	AT3G46530
AT4G35550	AT5G02620
AT1G76890	AT1G18550
AT1G36060	AT5G05510
AT1G12630	AT2G19310
AT5G65310	AT5G01910
AT3G57600	AT3G16220
AT2G40970	AT4G09060
AT5G67580	AT1G44110
AT1G67710	AT2G44190
AT5G25390	AT5G19340
AT4G16780	AT5G56260
AT1G75490	AT3G44050
AT3G01220	AT5G10020
AT3G54990	AT5G25130
AT3G47600	AT1G16410
AT1G72360	AT4G37800
AT4G36740	AT3G10870
AT1G51600	AT5G28237
AT4G17785	AT5G07190
AT5G67450	AT2G21140
AT3G25990	AT5G36800
AT2G47070	AT1G75410
AT5G62470	AT4G04293
AT1G14687	AT4G23290
AT5G49300	AT4G30880
AT1G13450	AT1G66100
AT3G21175	AT4G28365
AT5G15210	AT1G33960
AT5G58080	AT2G37290
AT1G54330	AT1G10520
AT4G02670	AT1G66090
AT5G54230	AT2G33560
AT4G28110	AT2G38620
AT5G10280	AT1G21000
AT1G25470	AT2G34670
AT5G05790	AT1G10030
AT4G26030	AT3G44150
AT2G33880	AT1G62640
AT5G14340	AT5G16250
AT5G40330	AT5G19240
AT2G23340	AT1G17610
AT2G23290	AT3G25110
AT1G17950	AT5G07500
AT5G46590	AT1G21270
AT3G10580	AT5G25250
AT3G01470	AT4G23670
AT2G32460	AT1G13930
AT5G07500	AT4G36570
AT2G33500	AT1G61600
AT5G08520	AT5G35735
AT2G47890	AT1G76960
AT3G04030	AT4G28230
AT2G43000	AT4G12700
AT2G38340	AT3G01330
AT1G15720	AT3G24660
AT5G05410	AT5G42330
AT1G74480	AT3G26480
AT2G20400	AT5G51590
AT4G25470	AT1G72180
AT1G70910	AT4G21820
AT1G66420	AT5G27680
AT5G16600	AT4G14490
AT4G18390	AT2G19440
AT3G54620	AT3G04850
AT1G26960	AT5G25220
AT2G48100	AT3G48900
AT4G32730	AT2G19090
AT2G03710	AT4G20430
AT5G62320	AT5G56120
AT1G68670	AT1G78770
AT5G56110	AT3G02640
AT2G44840	AT5G42530
AT3G50870	AT1G71000
AT5G45710	AT4G19520
AT4G24470	AT5G38180
AT5G43410	AT4G17190
AT5G01900	AT5G24780
AT5G66300	AT4G31800
AT1G13300	AT4G30450
AT1G43160	AT5G19600
AT1G07640	AT3G54320
AT1G25340	AT1G67195
AT1G69780	AT1G72520
	AT5G46530
	AT2G05380
	AT4G14365
	AT5G62800
	AT2G15080
	AT4G21650
	AT3G01500
	AT1G09470
	AT2G24700
	AT1G70640
	AT4G16740
	AT1G28290
	AT1G43800
	AT2G43050
	AT5G24770
	AT2G42840
	AT1G17380
	AT5G54190
	AT5G44120
	AT5G44440
	AT1G62500
	AT5G17800
	AT5G48890
	AT3G18960
	AT5G11020
	AT1G06080
	AT2G34655
	AT1G65800
	AT1G61610
	AT2G35070
	AT1G14900
	AT4G18990
	AT5G51210
	AT5G52390
	AT3G21090
	AT4G21270
	AT4G14770
	AT2G29350
	AT5G22940
	AT2G42540
	AT3G24650
	AT1G23380
	AT5G06940
	AT5G51270
	AT5G25380
	AT5G06150
	AT2G41340
	AT4G22233
	AT5G33395
	AT5G15970
	AT4G08150
	AT5G48310
	AT1G55200
	AT4G29270
	AT3G49130
	AT1G29270
	AT5G61130
	AT4G00250
	AT2G17490
	AT1G13990
	AT5G38710
	AT3G10290
	AT1G21550
	AT5G44005
	AT5G01335
	AT4G23600
	AT2G25130
	AT3G27410
	AT3G14440
	AT2G45660
	AT5G14750
	AT4G29140
	AT3G05650
	AT1G67035
	AT4G37980
	AT1G31550
	AT5G45700
	AT3G12870
	AT5G45840
	AT3G56370
	AT4G05190
	AT3G17860
	AT4G27560
	AT5G22380
	AT2G26270
	AT1G78865
	AT4G35180
	AT2G42110
	AT3G22790
	AT5G20830
	AT4G20940
	AT5G07030
	AT2G23530
	AT2G24310
	AT5G33390
	AT1G16630
	AT1G31310
	AT5G55730
	AT4G10560
	AT1G33970
	AT5G23240
	AT1G20510
	AT3G12970
	AT3G51430
	AT5G02440
	AT2G44578
	AT2G16660
	AT5G19090
	AT1G53860
	AT4G27830
	AT5G45460
	AT5G27450
	AT3G26840
	AT3G23670
	AT1G29395
	AT1G17810
	AT1G58225
	AT2G34185
	AT2G46990
	AT3G48700
	AT4G11550
	AT1G33790
	AT2G24800
	AT2G39705
	AT1G52040
	AT5G26850
	AT1G50010
	AT1G15500
	AT3G54220
	AT5G60900
	AT2G37380
	AT5G01870
	AT5G43410
	AT1G12805
	AT2G05290
	AT5G63140
	AT5G15500
	AT5G58280
	AT3G62060
	AT4G31615
	AT1G01670
	AT4G22130
	AT1G79630
	AT1G12240
	AT4G37990
	AT1G16070
	AT1G76500
	AT2G43018
	AT2G47630
	AT4G09160
	AT3G07210
	AT2G19930
	AT2G30370
	AT3G05470
	AT5G63650
	AT5G23235
	AT1G10850
	AT3G56130
	AT3G60420
	AT4G04020
	AT4G03450
	AT5G54610
	AT2G33380
	AT2G24940
	AT2G14610
	AT5G45410
	AT1G69790
	AT1G07600
	AT4G29905
	AT1G03457
	AT2G29470
	AT2G04033
	AT4G04490
	AT3G23120
	AT4G01070
	AT1G79520
	AT5G26690
	AT3G47480
	AT5G24530
	AT3G11660
	AT3G28540
	AT3G18777
	AT2G47870
	AT1G61450
	AT1G47510
	AT1G44130
	AT1G21240
	AT5G54160
	AT4G10960
	AT3G47420
	AT5G51810
	AT4G10500
	AT2G14750
	AT3G13950
	AT2G37180
	AT5G24200
	AT5G48400
	AT1G09240
	AT1G10586
	AT4G04500
	AT3G47090
	AT1G13470
	AT2G33385
	AT1G72120
	AT2G37710
	AT3G57930
	AT5G13320
	AT2G33080
	AT1G08450
	AT1G19250
	AT4G20970
	AT1G01150
	AT3G48640
	AT2G29110
	AT4G34230
	AT1G35230
	AT2G02360
	AT3G46670
	AT4G37250
	AT1G68400
	AT2G17220
	AT2G42290
	AT2G43570
	AT3G23000
	AT4G28190
	AT1G06350
	AT3G02120
	AT2G45490
	AT5G57050
	AT1G53140
	AT5G65140
	AT1G64107
	AT4G01450
	AT1G76130
	AT5G46350
	AT3G47540
	AT3G09920
	AT5G44040
	AT4G35730
	AT1G24100
	AT1G74640
	AT3G17160
	AT5G61010
	AT3G59052
	AT5G50375
	AT1G30260
	AT2G04350
	AT3G59050
	AT3G25980
	AT3G25970
	AT2G01680
	AT1G45145
	AT3G27820
	AT1G33730
	AT5G40370
	AT3G51290
	AT4G23070
	AT3G43270
	AT4G06746
	AT2G47180
	AT3G26790
	AT1G02730
	AT2G04495
	AT4G08870
	AT4G12490
	AT5G59080
	AT1G76740
	AT4G11570
	AT1G28110
	AT5G52810
	AT4G29810
	AT2G13810
	AT3G21520
	AT4G23140
	AT1G68600
	AT5G59700
	AT4G26080
	AT1G32940
	AT5G16850
	AT3G52880
	AT1G03470
	AT5G46270
	AT4G08300
	AT2G38370
	AT5G13030
	AT5G65700
	AT1G14970
	AT5G36710
	AT4G26760
	AT4G24790
	AT1G21560
	AT1G04780
	AT1G67780
	AT1G08840
	AT5G49020
	AT1G20670
	AT3G51480
	AT4G29360
	AT3G13175
	AT5G43990
	AT5G13000
	AT5G10080
	AT4G25600
	AT3G29280
	AT3G22780
	AT4G30330
	AT5G65110
	AT3G52940
	AT4G39630
	AT5G11690
	AT2G44690
	AT1G06910
	AT1G78430
	AT5G60940
	AT2G31320
	AT4G16570
	AT2G22610
	AT3G08680
	AT1G30600
	AT1G61690
	AT5G10330
	AT5G42770
	AT1G26100
	AT5G49555
	AT2G37080
	AT5G05620
	AT5G39800
	AT1G16340
	AT3G17840
	AT3G48040
	AT5G51290
	AT5G20730
	AT5G37072
	AT5G07590
	AT3G15550
	AT2G27040
	AT3G59650
	AT3G05190
	AT5G46250
	AT5G09995
	AT4G29900
	AT1G15215
	AT4G28360
	AT3G09800
	AT1G62330
	AT2G45870
	AT2G37300
	AT3G19180
	AT4G16760
	AT1G27680
	AT1G23790
	AT4G28100
	AT4G03100
	AT3G23890
	AT2G20590
	AT1G19950
	AT3G60110
	AT3G53190
	AT4G02800
	AT3G48670
	AT3G19590
	AT2G19520
	AT5G24750
	AT1G02720
	AT1G10140
	AT5G37000
	AT1G59560
	AT3G13960
	AT4G25750
	AT1G26780
	AT5G51750
	AT3G24225
	AT5G66940
	AT1G68480
	AT4G14723
	AT1G14440
	AT5G23940
	AT1G49830
	AT5G62230
	AT1G62360
	AT3G05600
	AT1G13710
	AT5G52860
	AT5G10890
	AT4G32540
	AT4G01580
	AT4G30250
	AT5G07180
	AT2G26330
	AT4G03210
	AT5G09970
	AT4G29030
	AT1G75240
	AT5G65410
	AT5G51800
	AT1G13400
	AT5G03790
	AT2G28610
	AT3G26932
	AT4G28680
	AT4G39900
	AT1G21890
	AT2G47230
	AT1G77270
	AT5G49330
	AT3G17680
	AT5G53210
	AT4G19380
	AT3G06220
	AT5G11320
	AT2G19910
	AT1G02800
	AT5G08000
	AT3G18010
	AT5G43020
	AT1G72970
	AT5G27889
	AT1G76420
	AT5G60880
	AT1G02065
	AT5G13140
	AT5G45670
	AT2G02540
	AT1G54930
	AT2G36610
	AT2G42990
	AT1G06360
	AT4G31690
	AT3G61310
	AT5G48360
	AT5G27895
	AT3G04290
	AT1G60630
	AT3G06880
	AT4G24150
	AT2G16850
	AT2G41990
	AT3G14980
	AT3G59190
	AT3G49950
	AT5G65400
	AT3G15170
	AT2G47240
	AT5G27890
	AT5G20630
	AT3G20395
	AT3G22640
	AT4G16160
	AT4G29710
	AT2G45190
	AT3G13000
	AT2G13610
	AT1G14760
	AT1G19830
	AT5G46880
	AT1G65880
	AT5G10880
	AT3G60390
	AT1G34245
	AT5G39890
	AT1G18650
	AT5G57735
	AT5G14860
	AT3G50890
	AT3G02110
	AT4G29020
	AT4G27160
	AT2G28490
	AT4G04260
	AT4G36910
	AT4G27150
	AT3G07540
	AT1G05835
	AT5G53660
	AT2G35310
	AT3G19570
	AT5G06670
	AT2G42800
	AT1G30950
	AT5G53950
	AT5G01150
	AT2G42885
	AT4G31805
	AT2G32765
	AT4G22490
	AT5G01075
	AT2G41475
	AT5G25590
	AT1G80080
	AT5G47500
	AT4G37750
	AT5G11550
	AT2G35637
	AT1G68945
	AT3G32925
	AT3G61250
	AT5G23980
	AT4G08910
	AT4G29150
	AT5G43810
	AT1G12980
	AT4G31620
	AT1G22250
	AT2G35640
	AT5G01120
	AT2G37630
	AT5G61120
	AT3G53530
	AT5G63800
	AT5G19170
	AT3G51375
	AT1G64260
	AT1G71691
	AT4G31610
	AT5G13130
	AT4G31680
	AT5G20420
	AT1G17200
	AT5G61850
	AT1G28710
	AT5G61610
	AT4G20110
	AT3G10185
	AT1G64200
	AT1G11580
	AT4G39500
	AT2G27880
	AT2G04170
	AT2G44910
	AT3G18090
	AT1G63245
	AT4G25900
	AT4G17340
	AT3G52890
	AT4G33280
	AT3G55880
	AT1G67040
	AT2G03291
	AT1G11600
	AT2G45340
	AT1G65810
	AT5G58320
	AT1G69450
	AT3G61950
	AT5G15100
	AT1G12140
	AT4G37400
	AT4G29240
	AT5G44820
	AT1G67830
	AT1G26570
	AT2G21770
	AT4G01460
	AT3G29030
	AT3G08770
	AT4G04890
	AT1G65630
	AT2G28790
	AT3G13410
	AT2G04160
	AT1G03120
	AT3G09490
	AT3G10200
	AT5G21150
	AT3G14950
	AT3G61830
	AT3G48980
	AT4G27140
	AT3G07870
	AT5G41070
	AT5G51560
	AT4G37810
	AT2G36026
	AT1G14490
	AT1G66730
	AT1G35290
	AT1G17100
	AT1G51538
	AT3G13190
	AT1G16780
	AT2G19920
	AT1G11112
	AT3G51440
	AT1G31040
	AT4G11150
	AT3G02210
	AT2G24645
	AT3G27890
	AT5G10310
	AT5G56350
	AT1G54840
	AT4G18930
	AT2G22480
	AT1G44760
	AT3G10010
	AT2G36310
	AT3G09940
	AT1G24020
	AT2G33330
	AT4G32070
	AT3G58770
	AT5G45550
	AT1G01880
	AT4G37770
	AT2G10940
	AT1G70210
	AT2G25095
	AT5G20740
	AT1G51460
	AT3G12203
	AT1G65620
	AT4G27240
	AT3G24160
	AT2G41550
	AT3G22760
	AT1G77630
	AT1G13950
	AT2G02390
	AT2G05790
	AT2G02170
	AT4G16790
	AT5G47800
	AT5G11160
	AT1G34210
	AT3G11000
	AT5G13440
	AT1G49940
	AT1G70510
	AT5G03290
	AT1G04660
	AT4G21215
	AT3G14330
	AT1G12330
	AT1G11120
	AT2G17770
	AT2G34080
	AT2G17130
	AT3G53180
	AT4G03205
	AT5G55960
	AT1G77110
	AT1G14840
	AT4G27370
	AT1G12860
	AT5G27630
	AT1G37140
	AT3G18060
	AT3G07200
	AT3G57130
	AT1G76030
	AT3G04060
	AT5G39590
	AT4G28570
	AT4G02690
	AT5G66550
	AT1G13230
	AT5G09640
	AT3G11340
	AT2G22330
	AT1G18250
	AT2G47010
	AT5G55340
	AT1G69180
	AT1G60060
	AT4G12970
	AT3G10000
	AT4G14200
	AT3G44960
	AT1G09750
	AT1G19910
	AT5G19290
	AT4G35260
	AT3G06840
	AT5G23310
	AT5G48480
	AT2G14230
	AT4G25140
	AT1G08800
	AT1G53520
	AT5G42240
	AT3G49900
	AT1G64080
	AT1G13790
	AT4G00380
	AT1G63480
	AT3G27920
	AT1G58190
	AT5G47160
	AT5G16450
	AT1G15570
	AT1G64240
	AT5G04530
	AT1G79340
	AT1G06420
	AT4G21580
	AT5G27280
	AT3G52120
	AT3G26810
	AT1G04520
	AT1G08760
	AT3G02830
	AT4G39860
	AT3G50070
	AT2G46330
	AT3G60840
	AT5G01850
	AT3G01540
	AT3G08670
	AT2G32800
	AT1G18370
	AT1G14685
	AT5G12970
	AT4G16610
	AT2G22300
	AT4G38660
	AT5G09870
	AT4G30210
	AT3G05220
	AT3G27730
	AT1G75730
	AT1G30650
	AT2G19800
	AT4G00200
	AT1G33240
	AT5G54670
	AT4G24050
	AT1G53570
	AT4G27410
	AT5G05190
	AT1G49870
	AT4G22860
	AT3G14050
	AT1G03780
	AT5G55480
	AT2G02790
	AT4G19390
	AT2G40130
	AT5G03010
	AT5G06050
	AT2G01930
	AT5G24330
	AT4G35620
	AT5G60150
	AT5G01890
	AT1G26760
	AT1G05440
	AT1G34355
	AT4G10640
	AT4G22120
	AT3G57860
	AT3G45260
	AT4G30960
	AT4G33260
	AT4G30080
	AT3G60900
	AT1G76590
	AT1G53070
	AT1G10585
	AT4G14150
	AT5G13800
	AT2G23700
	AT3G02150
	AT5G11510
	AT5G55820
	AT4G25540
	AT1G09660
	AT3G66652
	AT3G12630
	AT1G74160
	AT1G19310
	AT1G14750
	AT5G03870
	AT5G60450
	AT4G34350
	AT1G63650
	AT2G05920
	AT5G55680
	AT1G12710
	AT5G51070
	AT3G06130
	AT2G38160
	AT4G16340
	AT3G22380
	AT3G52800
	AT5G57870
	AT1G71900
	AT2G36200
	AT2G43160
	AT2G28840
	AT4G28760
	AT4G31170
	AT2G03090
	AT1G75400
	AT5G39420
	AT5G53730
	AT5G24460
	AT3G15030
	AT3G50230
	AT2G42890
	AT1G76310
	AT1G16330
	AT1G77680
	AT2G01430
	AT1G70940
	AT4G14310
	AT1G63470
	AT5G43190
	AT5G14120
	AT3G18040
	AT2G22250
	AT3G13510
	AT4G14103
	AT2G20240
	AT1G67530
	AT2G28620
	AT5G07220
	AT1G74960
	AT2G16570
	AT5G47860
	AT1G44740
	AT2G28690
	AT5G17300
	AT4G31920
	AT4G23882
	AT3G43220
	AT4G00460
	AT4G14990
	AT2G33620
	AT4G11050
	AT4G01010
	AT1G68640
	AT5G19450
	AT1G67880
	AT4G33400
	AT1G07280
	AT5G49215
	AT2G26660
	AT3G05300
	AT4G25320
	AT3G50510
	AT4G12570
	AT1G02810
	AT1G62990
	AT5G20840
	AT1G09450
	AT5G59760
	AT5G62260
	AT3G07370
	AT3G57670
	AT5G62410
	AT4G22260
	AT4G19420
	AT4G10390
	AT4G39955
	AT4G13245
	AT5G55910
	AT4G39400
	AT1G18620
	AT5G62700
	AT5G47900
	AT3G60530
	AT5G40390
	AT3G15240
	AT1G68120
	AT1G62870
	AT2G46040
	AT3G49750
	AT1G79820
	AT5G55830
	AT1G09600
	AT2G22900
	AT5G10200
	AT5G38300
	AT4G00820
	AT5G01420
	AT4G36780
	AT3G53540
	AT5G43320
	AT3G15380
	AT2G01275
	AT3G51930
	AT1G13170
	AT5G03490
	AT4G03410
	AT2G15730
	AT5G08330
	AT3G07890
	AT5G06300
	AT5G45290
	AT3G20150
	AT5G42630
	AT5G06839
	AT4G18960
	AT4G13660
	AT5G63960
	AT3G61650
	AT5G67620
	AT2G02870
	AT5G59740
	AT4G27470
	AT3G53760
	AT3G51060
	AT5G37630
	AT3G19300
	AT3G60590
	AT1G74800
	AT5G19820
	AT2G37520
	AT1G35210
	AT5G47040
	AT3G12360
	AT2G18860
	AT5G66750
	AT1G21880
	AT5G11840
	AT3G47690
	AT2G41820
	AT4G09520
	AT2G17370
	AT3G17440
	AT3G55240
	AT2G32010
	AT4G11450
	AT2G18500
	AT1G32760
	AT2G07360
	AT2G01850
	AT4G23750
	AT1G04880
	AT1G35830
	AT4G37100
	AT5G20510
	AT5G08580
	AT1G35730
	AT4G02780
	AT1G71240
	AT4G18140
	AT2G18910
	AT4G39140
	AT2G44440
	AT1G26420
	AT4G21590
	AT2G24090
	AT5G02220
	AT5G02350
	AT4G15415
	AT5G57040
	AT5G24140
	AT2G20300
	AT5G43260
	AT1G08260
	AT4G39390
	AT3G59200
	AT4G21660
	AT3G59060
	AT5G65360
	AT4G24080
	AT1G21090
	AT3G22540
	AT3G50750
	AT4G30240
	AT5G23530
	AT5G07100
	AT5G50740
	AT4G17790
	AT1G18070
	AT5G43760
	AT2G36320
	AT1G26610
	AT1G55110
	AT3G53090
	AT2G16270
	AT1G05960
	AT3G24480
	AT4G13564
	AT5G39700
	AT4G36520
	AT3G20750
	AT5G01715
	AT5G01712
	AT5G01720
	AT2G05300
	AT4G27430
	AT1G05470
	AT5G57810
	AT5G24590
	AT4G01720
	AT3G52720
	AT4G10610
	AT1G67690
	AT5G10650
	AT2G33205
	AT3G08760
	AT1G13245
	AT3G22970
	AT2G45050
	AT1G03020
	AT1G22690
	AT3G42790
	AT1G50260
	AT5G03450
	AT3G03220
	AT3G48690
	AT5G47190
	AT1G74490
	AT2G25490
	AT4G15290
	AT1G69530
	AT1G19660
	AT5G66790
	AT3G59940
	AT3G47250
	AT3G50480
	AT2G41740
	AT4G34000
	AT4G28430
	AT1G06780
	AT3G03790
	AT5G40890
	AT3G13560
	AT1G50450
	AT5G57660
	AT5G63520
	AT3G23870
	AT2G43040
	AT4G17695
	AT5G66730
	AT3G07010
	AT4G25470
	AT5G62500
	AT5G24450
	AT3G45930
	AT5G27200
	AT5G21080
	AT2G16380
	AT5G01170
	AT2G41310
	AT2G22290
	AT2G23060
	AT3G18780
	AT4G04330
	AT1G18840
	AT1G15490
	AT1G48580
	AT1G10180
	AT3G05210
	AT3G59710
	AT3G05480
	AT3G63450
	AT4G16600
	AT3G11410
	AT2G29980
	AT2G21520
	AT4G24020
	AT4G34555
	AT5G13520
	AT1G26770
	AT1G17840
	AT1G63640
	AT3G05730
	AT3G16670
	AT5G42040
	AT4G16110
	AT2G18090
	AT1G61930
	AT5G41060
	AT4G28330
	AT5G67200
	AT4G36730
	AT2G45640
	AT3G51660
	AT5G66740
	AT2G35950
	AT2G45470
	AT4G13710
	AT5G15420
	AT5G15430
	AT5G59020
	AT4G09590
	AT3G14590
	AT3G14595
	AT4G16370
	AT1G67120
	AT2G34710
	AT2G29050
	AT4G19395
	AT4G30290
	AT4G30300
	AT3G11850
	AT4G21910
	AT4G13830
	AT5G65420
	AT1G75580
	AT1G05010
	AT5G42050
	AT1G57680
	AT4G18170
	AT3G47500
	AT3G57400
	AT2G25270
	AT1G19530
	AT4G19530
	AT1G69840
	AT2G13360
	AT5G62250
	AT3G13170
	AT4G03965
	AT4G16560
	AT4G17690
	AT4G39350
	AT5G54730
	AT5G62690
	AT4G09890
	AT4G16550
	AT2G48030
	AT2G46290
	AT4G24410
	AT5G57630
	AT4G27630
	AT1G33415
	AT1G06460
	AT1G29170
	AT2G21590
	AT1G47760
	AT5G56530
	AT3G18779
	AT5G27550
	AT5G02520
	AT4G33910
	AT4G33905
	AT5G23430
	AT1G43560
	AT5G60930
	AT2G24860
	AT4G32840
	AT3G14120
	AT2G38470
	AT1G58180
	AT3G60050
	AT1G14580
	AT3G27360
	AT4G16380
	AT3G04730
	AT2G22600
	AT2G15960
	AT5G18300
	AT4G21790
	AT5G66800
	AT3G09570
	AT1G04985
	AT5G45650
	AT3G06650
	AT1G18330
	AT1G19340
	AT1G19330
	AT1G76170
	AT3G27870
	AT1G67970
	AT2G32920
	AT5G20670
	AT2G22880
	AT5G02230
	AT3G08762
	AT5G65940
	AT5G65950
	AT3G09560
	AT4G11170
	AT1G01570
	AT2G47440
	AT3G47600
	AT4G36800
	AT4G00340
	AT4G00335
	AT1G27930
	AT1G21780
	AT1G21790
	AT5G01849
	AT2G02550
	AT4G24190
	AT4G24200
	AT2G30380
	AT4G29790
	AT1G13210
	AT1G27100
	AT2G07640
	AT3G05200
	AT2G07718
	AT5G60670
	AT1G02940
	AT1G22930
	AT4G11330
	AT3G02820
	AT1G49720
	AT1G15760
	AT1G27320
	AT1G62420
	AT1G73920
	AT5G03280
	AT5G25270
	AT1G79530
	AT4G13575
	AT1G62530
	AT2G40010
	AT4G39970
	AT4G14540
	AT5G23280
	AT1G16730
	AT1G16740
	AT5G63160
	AT2G43010
	AT5G53090
	AT2G16760
	AT4G33440
	AT1G07680
	AT1G07670
	AT5G57610
	AT4G08950
	AT1G02340
	AT3G63160
	AT4G32340
	AT4G16070
	AT1G17350
	AT5G09980
	AT1G47900
	AT1G12451
	AT1G12460
	AT3G54250
	AT3G52290
	AT1G10690
	AT4G13260
	AT1G54520
	AT1G75740
	AT2G34430
	AT2G07727
	AT5G56180
	AT2G45170
	AT2G05950
	AT4G15440
	AT5G52450
	AT2G31955
	AT4G33430
	AT2G18700
	AT3G20640
	AT3G16785
	AT2G36680
	AT2G06210
	AT5G24470
	AT5G17340
	AT5G09410
	AT1G22985
	AT3G03470
	AT1G51260
	AT4G14040
	AT3G43250
	AT1G71830
	AT4G13990
	AT3G02750
	AT5G20540
	AT1G69830
	AT4G14980
	AT5G50820
	AT2G26267
	AT3G50625
	AT5G52950
	AT5G04260
	AT5G07280
	AT4G20160
	AT2G41370
	AT4G38825
	AT4G27300
	AT3G13898
	AT1G08750
	AT3G10340
	AT1G24145
	AT1G78160
	AT4G24040
	AT4G36808
	AT2G12540
	AT1G19670
	AT5G03760
	AT5G24880
	AT5G40820
	AT4G16120
	AT3G49162
	AT3G49160
	AT4G36540
	AT1G67890
	AT2G36050
	AT4G11876
	AT5G53000
	AT5G53010
	AT1G47310
	AT2G46640
	AT1G17120
	AT1G32650
	AT2G01140
	AT3G16660
	AT5G57790
	AT1G28370
	AT5G47200
	AT5G25840
	AT5G62210
	AT2G26340
	AT1G75388
	AT5G05240
	AT1G72770
	AT1G72760
	AT4G17215
	AT3G15095
	AT4G28300
	AT3G58930
	AT1G04050
	AT5G46570
	AT3G03960
	AT1G55130
	AT2G30230
	AT3G23480
	AT1G51940
	AT1G52415
	AT3G60966
	AT2G32930
	AT3G19050
	AT1G13450
	AT1G13460
	AT2G23760
	AT1G72050
	AT1G15750
	AT5G44870
	AT1G72430
	AT5G41835
	AT2G37240
	AT1G26930
	AT2G37250
	AT5G26730
	AT3G27260
	AT3G41762
	AT1G21060
	AT5G57815
	AT2G30770
	AT4G04840
	AT2G21580
	AT1G70420
	AT1G56600
	AT1G78610
	AT4G31351
	AT5G53588
	AT3G11420
	AT2G39400
	AT5G02260
	AT5G03285
	AT4G14695
	AT4G36360
	AT4G08480
	AT5G50900
	AT5G15581
	AT4G14450
	AT1G64650
	AT3G49870
	AT2G26780
	AT1G55350
	AT3G62950
	AT1G58602
	AT4G29930
	AT1G79040
	AT3G41761
	AT1G58300
	AT2G39510
	AT5G61270
	AT2G20920
	AT1G67590
	AT2G36053
	AT2G32200
	AT5G65370
	AT1G32530
	AT5G38480
	AT2G15890
	AT1G30790
	AT5G54530
	AT3G21000
	AT5G67350
	AT1G14180
	AT4G34200
	AT3G52180
	AT2G27150
	AT2G45980
	AT4G40000
	AT5G52400
	AT3G14205
	AT2G32487
	AT2G32480
	AT1G01580
	AT3G46320
	AT3G52190
	AT4G31360
	AT4G34960
	AT4G19980
	AT1G33170
	AT5G61950
	AT5G14390
	AT5G11610
	AT4G27660
	AT5G02160
	AT5G47150
	AT5G43455
	AT5G35945
	AT5G01660
	AT1G69490
	AT1G08190
	AT4G10930
	AT4G10925
	AT5G61980
	AT4G36670
	AT3G17600
	AT1G43650
	AT4G04955
	AT1G55546
[truncated: 1,681 more rows]

## Sheet: Table S9
Table S9. The number of downstream and upstream genes involved in GRFs in the network.
Gene	Symbol	Downstream genes	Upstream genes
AT2G22840	GRF1	276	590
AT4G37740	GRF2	39	227
AT2G36400	GRF3	85	298
AT3G52910	GRF4	100	176
AT3G13960	GRF5	142	358
AT2G06200	GRF6	91	1857
AT5G53660	GRF7	150	437
AT4G24150	GRF8	163	459
AT2G45480	GRF9	235	1027

## Sheet: Table S10
Table S10. The KEGG functional enrichment of downstream genes related to GRFs.
Pathway ID	Pathway	Count	Qvalue
ko00061	Fatty acid biosynthesis	20	5.32417e-06
ko01100	Metabolic pathways	358	5.53599e-05
ko01110	Biosynthesis of secondary metabolites	203	0.000242942
ko01212	Fatty acid metabolism	23	0.000242942
ko04075	Plant hormone signal transduction	61	0.00138374
ko00966	Glucosinolate biosynthesis	12	0.00150407
ko00592	alpha-Linolenic acid metabolism	15	0.00311665
ko00780	Biotin metabolism	8	0.00389362
ko04016	MAPK signaling pathway - plant	36	0.00871061
ko00071	Fatty acid degradation	14	0.0161975

[truncated: 9 more sheets: Table S11, Table S12, Table S13, Table S14, Table S15, Table S16, Table S17, Table S18, Table S19]
